# Supplementary material for: Preliminary results on the control of Aedes spp. in a remote Guatemalan community vulnerable to dengue, chikungunya and Zika virus: community participation and use of low-cost ecological ovillantas for mosquito control
Source: F1000Res. 2017 Feb 22;5:598. Originally published 2016 Apr 7. [Version 3] doi: 10.12688/f1000research.8461.3 (PMC5225411; doi:10.12688/f1000research.8461.3)
Supplement: Supplementary file 2 [file f1000research-5-11650-s0001.tgz]

Archive with 1 entries (1 files):
- fcd4b761-2276-4afa-99a6-33640d509814.pdf
