# Supplementary material for: Preliminary results on the control of Aedes spp. in a remote Guatemalan community vulnerable to dengue, chikungunya and Zika virus: community participation and use of low-cost ecological ovillantas for mosquito control
Source: F1000Res. 2017 Feb 22;5:598. Originally published 2016 Apr 7. [Version 3] doi: 10.12688/f1000research.8461.3 (PMC5225411; doi:10.12688/f1000research.8461.3)
Supplement: Supplementary file 4 [file f1000research-5-11650-s0003.tgz › 7dbc6b9a-ff01-4fee-9f6e-8961882f48ce.xlsx]

## Sheet: Base
Casa	barrio	area	tipovi	fecha	sem	numhuev	atray	Atrae#		1	control
4	porveni	interv	ollanta	2015-02-10	6	0	dengue	2		2	dengue
25	porveni	interv	ollanta	2015-02-10	6	0	dengue	2		3	malaria
51	porveni	interv	ollanta	2015-02-10	6	0	dengue	2
76	porveni	interv	ollanta	2015-02-10	6	0	dengue	2
104	porveni	interv	ollanta	2015-02-10	6	0	dengue	2
119	porveni	interv	ollanta	2015-02-10	6	0	dengue	2
177	porveni	interv	ollanta	2015-02-10	6	0	dengue	2
220	porveni	interv	ollanta	2015-02-10	6	0	dengue	2
242	porveni	interv	ollanta	2015-02-10	6	0	dengue	2
286	porveni	interv	ollanta	2015-02-10	6	0	dengue	2
326	porveni	interv	ollanta	2015-02-10	6	0	dengue	2
395	porveni	interv	ollanta	2015-02-10	6	0	dengue	2
4	porveni	interv	ollanta	2015-02-16	7	0	dengue	2
25	porveni	interv	ollanta	2015-02-16	7	0	dengue	2
51	porveni	interv	ollanta	2015-02-16	7	0	dengue	2
76	porveni	interv	ollanta	2015-02-16	7	0	dengue	2
104	porveni	interv	ollanta	2015-02-16	7	114	dengue	2
119	porveni	interv	ollanta	2015-02-16	7	0	dengue	2
177	porveni	interv	ollanta	2015-02-16	7	0	dengue	2
220	porveni	interv	ollanta	2015-02-16	7	0	dengue	2
242	porveni	interv	ollanta	2015-02-16	7	0	dengue	2
286	porveni	interv	ollanta	2015-02-16	7	0	dengue	2
326	porveni	interv	ollanta	2015-02-16	7	0	dengue	2
395	porveni	interv	ollanta	2015-02-16	7	0	dengue	2
4	porveni	interv	ollanta	2015-02-23	8	0	dengue	2
25	porveni	interv	ollanta	2015-02-23	8	0	dengue	2
51	porveni	interv	ollanta	2015-02-23	8	0	dengue	2
76	porveni	interv	ollanta	2015-02-23	8	0	dengue	2
104	porveni	interv	ollanta	2015-02-23	8	0	dengue	2
119	porveni	interv	ollanta	2015-02-23	8	0	dengue	2
177	porveni	interv	ollanta	2015-02-23	8	0	dengue	2
220	porveni	interv	ollanta	2015-02-23	8	0	dengue	2
242	porveni	interv	ollanta	2015-02-23	8	0	dengue	2
286	porveni	interv	ollanta	2015-02-23	8	0	dengue	2
326	porveni	interv	ollanta	2015-02-23	8	0	dengue	2
395	porveni	interv	ollanta	2015-02-23	8	0	dengue	2
4	porveni	interv	ollanta	2015-02-10	6	0	malaria	3
25	porveni	interv	ollanta	2015-02-10	6	0	malaria	3
51	porveni	interv	ollanta	2015-02-10	6	46	malaria	3
76	porveni	interv	ollanta	2015-02-10	6	0	malaria	3
104	porveni	interv	ollanta	2015-02-10	6	0	malaria	3
119	porveni	interv	ollanta	2015-02-10	6	0	malaria	3
177	porveni	interv	ollanta	2015-02-10	6	0	malaria	3
220	porveni	interv	ollanta	2015-02-10	6	0	malaria	3
242	porveni	interv	ollanta	2015-02-10	6	0	malaria	3
286	porveni	interv	ollanta	2015-02-10	6	0	malaria	3
326	porveni	interv	ollanta	2015-02-10	6	0	malaria	3
395	porveni	interv	ollanta	2015-02-10	6	0	malaria	3
4	porveni	interv	ollanta	2015-02-16	7	0	malaria	3
25	porveni	interv	ollanta	2015-02-16	7	0	malaria	3
51	porveni	interv	ollanta	2015-02-16	7	0	malaria	3
76	porveni	interv	ollanta	2015-02-16	7	0	malaria	3
104	porveni	interv	ollanta	2015-02-16	7	0	malaria	3
119	porveni	interv	ollanta	2015-02-16	7	0	malaria	3
177	porveni	interv	ollanta	2015-02-16	7	0	malaria	3
220	porveni	interv	ollanta	2015-02-16	7	0	malaria	3
242	porveni	interv	ollanta	2015-02-16	7	0	malaria	3
286	porveni	interv	ollanta	2015-02-16	7	0	malaria	3
326	porveni	interv	ollanta	2015-02-16	7	0	malaria	3
395	porveni	interv	ollanta	2015-02-16	7	0	malaria	3
4	porveni	interv	ollanta	2015-02-23	8	0	malaria	3
25	porveni	interv	ollanta	2015-02-23	8	0	malaria	3
51	porveni	interv	ollanta	2015-02-23	8	85	malaria	3
76	porveni	interv	ollanta	2015-02-23	8	8	malaria	3
104	porveni	interv	ollanta	2015-02-23	8	0	malaria	3
119	porveni	interv	ollanta	2015-02-23	8	0	malaria	3
177	porveni	interv	ollanta	2015-02-23	8	0	malaria	3
220	porveni	interv	ollanta	2015-02-23	8	0	malaria	3
242	porveni	interv	ollanta	2015-02-23	8	0	malaria	3
286	porveni	interv	ollanta	2015-02-23	8	0	malaria	3
326	porveni	interv	ollanta	2015-02-23	8	0	malaria	3
395	porveni	interv	ollanta	2015-02-23	8	0	malaria	3
55	centro	interv	ollanta	2015-02-10	6	0	dengue	2
129	centro	interv	ollanta	2015-02-10	6	0	dengue	2
160	centro	interv	ollanta	2015-02-10	6	78	dengue	2
163	centro	interv	ollanta	2015-02-10	6	0	dengue	2
200	centro	interv	ollanta	2015-02-10	6	0	dengue	2
227	centro	interv	ollanta	2015-02-10	6	0	dengue	2
237	centro	interv	ollanta	2015-02-10	6	0	dengue	2
288	centro	interv	ollanta	2015-02-10	6	125	dengue	2
311	centro	interv	ollanta	2015-02-10	6	0	dengue	2
352	centro	interv	ollanta	2015-02-10	6	0	dengue	2
372	centro	interv	ollanta	2015-02-10	6	0	dengue	2
402	centro	interv	ollanta	2015-02-10	6	0	dengue	2
55	centro	interv	ollanta	2015-02-16	7	0	dengue	2
129	centro	interv	ollanta	2015-02-16	7	54	dengue	2
160	centro	interv	ollanta	2015-02-16	7	0	dengue	2
163	centro	interv	ollanta	2015-02-16	7	0	dengue	2
200	centro	interv	ollanta	2015-02-16	7	0	dengue	2
227	centro	interv	ollanta	2015-02-16	7	0	dengue	2
237	centro	interv	ollanta	2015-02-16	7	16	dengue	2
288	centro	interv	ollanta	2015-02-16	7	0	dengue	2
311	centro	interv	ollanta	2015-02-16	7	0	dengue	2
352	centro	interv	ollanta	2015-02-16	7	0	dengue	2
372	centro	interv	ollanta	2015-02-16	7	0	dengue	2
402	centro	interv	ollanta	2015-02-16	7	0	dengue	2
55	centro	interv	ollanta	2015-02-23	8	0	dengue	2
129	centro	interv	ollanta	2015-02-23	8	6	dengue	2
160	centro	interv	ollanta	2015-02-23	8	68	dengue	2
163	centro	interv	ollanta	2015-02-23	8	0	dengue	2
200	centro	interv	ollanta	2015-02-23	8	16	dengue	2
227	centro	interv	ollanta	2015-02-23	8	23	dengue	2
237	centro	interv	ollanta	2015-02-23	8	34	dengue	2
288	centro	interv	ollanta	2015-02-23	8	0	dengue	2
311	centro	interv	ollanta	2015-02-23	8	0	dengue	2
352	centro	interv	ollanta	2015-02-23	8	0	dengue	2
372	centro	interv	ollanta	2015-02-23	8	0	dengue	2
402	centro	interv	ollanta	2015-02-23	8	15	dengue	2
55	centro	interv	ollanta	2015-02-10	6	0	malaria	3
129	centro	interv	ollanta	2015-02-10	6	0	malaria	3
160	centro	interv	ollanta	2015-02-10	6	0	malaria	3
163	centro	interv	ollanta	2015-02-10	6	0	malaria	3
200	centro	interv	ollanta	2015-02-10	6	0	malaria	3
227	centro	interv	ollanta	2015-02-10	6	0	malaria	3
237	centro	interv	ollanta	2015-02-10	6	0	malaria	3
288	centro	interv	ollanta	2015-02-10	6	26	malaria	3
311	centro	interv	ollanta	2015-02-10	6	0	malaria	3
352	centro	interv	ollanta	2015-02-10	6	137	malaria	3
372	centro	interv	ollanta	2015-02-10	6	0	malaria	3
402	centro	interv	ollanta	2015-02-10	6	0	malaria	3
55	centro	interv	ollanta	2015-02-16	7	0	malaria	3
129	centro	interv	ollanta	2015-02-16	7	0	malaria	3
160	centro	interv	ollanta	2015-02-16	7	0	malaria	3
163	centro	interv	ollanta	2015-02-16	7	74	malaria	3
200	centro	interv	ollanta	2015-02-16	7	0	malaria	3
227	centro	interv	ollanta	2015-02-16	7	55	malaria	3
237	centro	interv	ollanta	2015-02-16	7	0	malaria	3
288	centro	interv	ollanta	2015-02-16	7	0	malaria	3
311	centro	interv	ollanta	2015-02-16	7	14	malaria	3
352	centro	interv	ollanta	2015-02-16	7	51	malaria	3
372	centro	interv	ollanta	2015-02-16	7	0	malaria	3
402	centro	interv	ollanta	2015-02-16	7	0	malaria	3
55	centro	interv	ollanta	2015-02-23	8	25	malaria	3
129	centro	interv	ollanta	2015-02-23	8	0	malaria	3
160	centro	interv	ollanta	2015-02-23	8	0	malaria	3
163	centro	interv	ollanta	2015-02-23	8	23	malaria	3
200	centro	interv	ollanta	2015-02-23	8	0	malaria	3
227	centro	interv	ollanta	2015-02-23	8	0	malaria	3
237	centro	interv	ollanta	2015-02-23	8	0	malaria	3
288	centro	interv	ollanta	2015-02-23	8	71	malaria	3
311	centro	interv	ollanta	2015-02-23	8	16	malaria	3
352	centro	interv	ollanta	2015-02-23	8	28	malaria	3
372	centro	interv	ollanta	2015-02-23	8	0	malaria	3
402	centro	interv	ollanta	2015-02-23	8	40	malaria	3
29	esperan	interv	ollanta	2015-02-10	6	0	dengue	2
47	esperan	interv	ollanta	2015-02-10	6	0	dengue	2
64	esperan	interv	ollanta	2015-02-10	6	0	dengue	2
70	esperan	interv	ollanta	2015-02-10	6	0	dengue	2
89	esperan	interv	ollanta	2015-02-10	6	0	dengue	2
113	esperan	interv	ollanta	2015-02-10	6	0	dengue	2
131	esperan	interv	ollanta	2015-02-10	6	0	dengue	2
174	esperan	interv	ollanta	2015-02-10	6	0	dengue	2
195	esperan	interv	ollanta	2015-02-10	6	0	dengue	2
211	esperan	interv	ollanta	2015-02-10	6	10	dengue	2
239	esperan	interv	ollanta	2015-02-10	6	48	dengue	2
260	esperan	interv	ollanta	2015-02-10	6	0	dengue	2
29	esperan	interv	ollanta	2015-02-16	7	9	dengue	2
47	esperan	interv	ollanta	2015-02-16	7	0	dengue	2
64	esperan	interv	ollanta	2015-02-16	7	1	dengue	2
70	esperan	interv	ollanta	2015-02-16	7	0	dengue	2
89	esperan	interv	ollanta	2015-02-16	7	0	dengue	2
113	esperan	interv	ollanta	2015-02-16	7	0	dengue	2
131	esperan	interv	ollanta	2015-02-16	7	0	dengue	2
174	esperan	interv	ollanta	2015-02-16	7	0	dengue	2
195	esperan	interv	ollanta	2015-02-16	7	79	dengue	2
211	esperan	interv	ollanta	2015-02-16	7	0	dengue	2
239	esperan	interv	ollanta	2015-02-16	7	60	dengue	2
260	esperan	interv	ollanta	2015-02-16	7	0	dengue	2
29	esperan	interv	ollanta	2015-02-23	8	9	dengue	2
47	esperan	interv	ollanta	2015-02-23	8	0	dengue	2
64	esperan	interv	ollanta	2015-02-23	8	0	dengue	2
70	esperan	interv	ollanta	2015-02-23	8	0	dengue	2
89	esperan	interv	ollanta	2015-02-23	8	0	dengue	2
113	esperan	interv	ollanta	2015-02-23	8	4	dengue	2
131	esperan	interv	ollanta	2015-02-23	8	0	dengue	2
174	esperan	interv	ollanta	2015-02-23	8	0	dengue	2
195	esperan	interv	ollanta	2015-02-23	8	79	dengue	2
211	esperan	interv	ollanta	2015-02-23	8	0	dengue	2
239	esperan	interv	ollanta	2015-02-23	8	53	dengue	2
260	esperan	interv	ollanta	2015-02-23	8	0	dengue	2
29	esperan	interv	ollanta	2015-02-10	6	0	malaria	3
47	esperan	interv	ollanta	2015-02-10	6	0	malaria	3
64	esperan	interv	ollanta	2015-02-10	6	0	malaria	3
70	esperan	interv	ollanta	2015-02-10	6	0	malaria	3
89	esperan	interv	ollanta	2015-02-10	6	0	malaria	3
113	esperan	interv	ollanta	2015-02-10	6	0	malaria	3
131	esperan	interv	ollanta	2015-02-10	6	0	malaria	3
174	esperan	interv	ollanta	2015-02-10	6	0	malaria	3
195	esperan	interv	ollanta	2015-02-10	6	0	malaria	3
211	esperan	interv	ollanta	2015-02-10	6	37	malaria	3
239	esperan	interv	ollanta	2015-02-10	6	0	malaria	3
260	esperan	interv	ollanta	2015-02-10	6	0	malaria	3
29	esperan	interv	ollanta	2015-02-16	7	0	malaria	3
47	esperan	interv	ollanta	2015-02-16	7	0	malaria	3
64	esperan	interv	ollanta	2015-02-16	7	0	malaria	3
70	esperan	interv	ollanta	2015-02-16	7	11	malaria	3
89	esperan	interv	ollanta	2015-02-16	7	37	malaria	3
113	esperan	interv	ollanta	2015-02-16	7	0	malaria	3
131	esperan	interv	ollanta	2015-02-16	7	0	malaria	3
174	esperan	interv	ollanta	2015-02-16	7	0	malaria	3
195	esperan	interv	ollanta	2015-02-16	7	26	malaria	3
211	esperan	interv	ollanta	2015-02-16	7	0	malaria	3
239	esperan	interv	ollanta	2015-02-16	7	109	malaria	3
260	esperan	interv	ollanta	2015-02-16	7	0	malaria	3
29	esperan	interv	ollanta	2015-02-23	8	0	malaria	3
47	esperan	interv	ollanta	2015-02-23	8	0	malaria	3
64	esperan	interv	ollanta	2015-02-23	8	0	malaria	3
70	esperan	interv	ollanta	2015-02-23	8	0	malaria	3
89	esperan	interv	ollanta	2015-02-23	8	105	malaria	3
113	esperan	interv	ollanta	2015-02-23	8	0	malaria	3
131	esperan	interv	ollanta	2015-02-23	8	0	malaria	3
174	esperan	interv	ollanta	2015-02-23	8	0	malaria	3
195	esperan	interv	ollanta	2015-02-23	8	91	malaria	3
211	esperan	interv	ollanta	2015-02-23	8	106	malaria	3
239	esperan	interv	ollanta	2015-02-23	8	25	malaria	3
260	esperan	interv	ollanta	2015-02-23	8	0	malaria	3
9	SanMiguel	interv	ollanta	2015-02-13	6	0	dengue	2
29	SanMiguel	interv	ollanta	2015-02-13	6	0	dengue	2
54	SanMiguel	interv	ollanta	2015-02-13	6	0	dengue	2
108	SanMiguel	interv	ollanta	2015-02-13	6	0	dengue	2
151	SanMiguel	interv	ollanta	2015-02-13	6	0	dengue	2
158	SanMiguel	interv	ollanta	2015-02-13	6	0	dengue	2
187	SanMiguel	interv	ollanta	2015-02-13	6	0	dengue	2
220	SanMiguel	interv	ollanta	2015-02-13	6	0	dengue	2
236	SanMiguel	interv	ollanta	2015-02-13	6	0	dengue	2
258	SanMiguel	interv	ollanta	2015-02-13	6	0	dengue	2
303	SanMiguel	interv	ollanta	2015-02-13	6	0	dengue	2
345	SanMiguel	interv	ollanta	2015-02-13	6	0	dengue	2
9	SanMiguel	interv	ollanta	2015-02-19	7	0	dengue	2
29	SanMiguel	interv	ollanta	2015-02-19	7	15	dengue	2
54	SanMiguel	interv	ollanta	2015-02-19	7	9	dengue	2
108	SanMiguel	interv	ollanta	2015-02-19	7	0	dengue	2
151	SanMiguel	interv	ollanta	2015-02-19	7	0	dengue	2
158	SanMiguel	interv	ollanta	2015-02-19	7	0	dengue	2
187	SanMiguel	interv	ollanta	2015-02-19	7	0	dengue	2
220	SanMiguel	interv	ollanta	2015-02-19	7	0	dengue	2
236	SanMiguel	interv	ollanta	2015-02-19	7	0	dengue	2
258	SanMiguel	interv	ollanta	2015-02-19	7	0	dengue	2
303	SanMiguel	interv	ollanta	2015-02-19	7	0	dengue	2
345	SanMiguel	interv	ollanta	2015-02-19	7	0	dengue	2
9	SanMiguel	interv	ollanta	2015-02-26	8	0	dengue	2
29	SanMiguel	interv	ollanta	2015-02-26	8	0	dengue	2
54	SanMiguel	interv	ollanta	2015-02-26	8	0	dengue	2
108	SanMiguel	interv	ollanta	2015-02-26	8	0	dengue	2
151	SanMiguel	interv	ollanta	2015-02-26	8	0	dengue	2
158	SanMiguel	interv	ollanta	2015-02-26	8	0	dengue	2
187	SanMiguel	interv	ollanta	2015-02-26	8	0	dengue	2
220	SanMiguel	interv	ollanta	2015-02-26	8	0	dengue	2
236	SanMiguel	interv	ollanta	2015-02-26	8	0	dengue	2
258	SanMiguel	interv	ollanta	2015-02-26	8	0	dengue	2
303	SanMiguel	interv	ollanta	2015-02-26	8	0	dengue	2
345	SanMiguel	interv	ollanta	2015-02-26	8	0	dengue	2
9	SanMiguel	interv	ollanta	2015-02-13	6	0	malaria	3
29	SanMiguel	interv	ollanta	2015-02-13	6	0	malaria	3
54	SanMiguel	interv	ollanta	2015-02-13	6	0	malaria	3
108	SanMiguel	interv	ollanta	2015-02-13	6	0	malaria	3
151	SanMiguel	interv	ollanta	2015-02-13	6	0	malaria	3
158	SanMiguel	interv	ollanta	2015-02-13	6	0	malaria	3
187	SanMiguel	interv	ollanta	2015-02-13	6	0	malaria	3
220	SanMiguel	interv	ollanta	2015-02-13	6	0	malaria	3
236	SanMiguel	interv	ollanta	2015-02-13	6	0	malaria	3
258	SanMiguel	interv	ollanta	2015-02-13	6	0	malaria	3
303	SanMiguel	interv	ollanta	2015-02-13	6	0	malaria	3
345	SanMiguel	interv	ollanta	2015-02-13	6	0	malaria	3
9	SanMiguel	interv	ollanta	2015-02-19	7	0	malaria	3
29	SanMiguel	interv	ollanta	2015-02-19	7	0	malaria	3
54	SanMiguel	interv	ollanta	2015-02-19	7	0	malaria	3
108	SanMiguel	interv	ollanta	2015-02-19	7	0	malaria	3
151	SanMiguel	interv	ollanta	2015-02-19	7	0	malaria	3
158	SanMiguel	interv	ollanta	2015-02-19	7	0	malaria	3
187	SanMiguel	interv	ollanta	2015-02-19	7	0	malaria	3
220	SanMiguel	interv	ollanta	2015-02-19	7	0	malaria	3
236	SanMiguel	interv	ollanta	2015-02-19	7	0	malaria	3
258	SanMiguel	interv	ollanta	2015-02-19	7	0	malaria	3
303	SanMiguel	interv	ollanta	2015-02-19	7	0	malaria	3
345	SanMiguel	interv	ollanta	2015-02-19	7	0	malaria	3
9	SanMiguel	interv	ollanta	2015-02-26	8	0	malaria	3
29	SanMiguel	interv	ollanta	2015-02-26	8	0	malaria	3
54	SanMiguel	interv	ollanta	2015-02-26	8	0	malaria	3
108	SanMiguel	interv	ollanta	2015-02-26	8	15	malaria	3
151	SanMiguel	interv	ollanta	2015-02-26	8	0	malaria	3
158	SanMiguel	interv	ollanta	2015-02-26	8	0	malaria	3
187	SanMiguel	interv	ollanta	2015-02-26	8	0	malaria	3
220	SanMiguel	interv	ollanta	2015-02-26	8	0	malaria	3
236	SanMiguel	interv	ollanta	2015-02-26	8	0	malaria	3
258	SanMiguel	interv	ollanta	2015-02-26	8	0	malaria	3
303	SanMiguel	interv	ollanta	2015-02-26	8	0	malaria	3
345	SanMiguel	interv	ollanta	2015-02-26	8	0	malaria	3
10	ElTriunfo	interv	ollanta	2015-02-13	6	0	dengue	2
26	ElTriunfo	interv	ollanta	2015-02-13	6	0	dengue	2
38	ElTriunfo	interv	ollanta	2015-02-13	6	0	dengue	2
45	ElTriunfo	interv	ollanta	2015-02-13	6	0	dengue	2
75	ElTriunfo	interv	ollanta	2015-02-13	6	0	dengue	2
96	ElTriunfo	interv	ollanta	2015-02-13	6	0	dengue	2
109	ElTriunfo	interv	ollanta	2015-02-13	6	0	dengue	2
113	ElTriunfo	interv	ollanta	2015-02-13	6	0	dengue	2
134	ElTriunfo	interv	ollanta	2015-02-13	6	0	dengue	2
146	ElTriunfo	interv	ollanta	2015-02-13	6	0	dengue	2
148	ElTriunfo	interv	ollanta	2015-02-13	6	0	dengue	2
166	ElTriunfo	interv	ollanta	2015-02-13	6	0	dengue	2
10	ElTriunfo	interv	ollanta	2015-02-19	7	0	dengue	2
26	ElTriunfo	interv	ollanta	2015-02-19	7	0	dengue	2
38	ElTriunfo	interv	ollanta	2015-02-19	7	0	dengue	2
45	ElTriunfo	interv	ollanta	2015-02-19	7	0	dengue	2
75	ElTriunfo	interv	ollanta	2015-02-19	7	0	dengue	2
96	ElTriunfo	interv	ollanta	2015-02-19	7	0	dengue	2
109	ElTriunfo	interv	ollanta	2015-02-19	7	0	dengue	2
113	ElTriunfo	interv	ollanta	2015-02-19	7	0	dengue	2
134	ElTriunfo	interv	ollanta	2015-02-19	7	0	dengue	2
146	ElTriunfo	interv	ollanta	2015-02-19	7	0	dengue	2
148	ElTriunfo	interv	ollanta	2015-02-19	7	0	dengue	2
166	ElTriunfo	interv	ollanta	2015-02-19	7	0	dengue	2
10	ElTriunfo	interv	ollanta	2015-02-26	8	0	dengue	2
26	ElTriunfo	interv	ollanta	2015-02-26	8	0	dengue	2
38	ElTriunfo	interv	ollanta	2015-02-26	8	0	dengue	2
45	ElTriunfo	interv	ollanta	2015-02-26	8	0	dengue	2
75	ElTriunfo	interv	ollanta	2015-02-26	8	0	dengue	2
96	ElTriunfo	interv	ollanta	2015-02-26	8	0	dengue	2
109	ElTriunfo	interv	ollanta	2015-02-26	8	0	dengue	2
113	ElTriunfo	interv	ollanta	2015-02-26	8	0	dengue	2
134	ElTriunfo	interv	ollanta	2015-02-26	8	21	dengue	2
146	ElTriunfo	interv	ollanta	2015-02-26	8	0	dengue	2
148	ElTriunfo	interv	ollanta	2015-02-26	8	0	dengue	2
166	ElTriunfo	interv	ollanta	2015-02-26	8	0	dengue	2
10	ElTriunfo	interv	ollanta	2015-02-13	6	0	malaria	3
26	ElTriunfo	interv	ollanta	2015-02-13	6	0	malaria	3
38	ElTriunfo	interv	ollanta	2015-02-13	6	0	malaria	3
45	ElTriunfo	interv	ollanta	2015-02-13	6	0	malaria	3
75	ElTriunfo	interv	ollanta	2015-02-13	6	0	malaria	3
96	ElTriunfo	interv	ollanta	2015-02-13	6	0	malaria	3
109	ElTriunfo	interv	ollanta	2015-02-13	6	0	malaria	3
113	ElTriunfo	interv	ollanta	2015-02-13	6	0	malaria	3
134	ElTriunfo	interv	ollanta	2015-02-13	6	0	malaria	3
146	ElTriunfo	interv	ollanta	2015-02-13	6	0	malaria	3
148	ElTriunfo	interv	ollanta	2015-02-13	6	0	malaria	3
166	ElTriunfo	interv	ollanta	2015-02-13	6	0	malaria	3
10	ElTriunfo	interv	ollanta	2015-02-19	7	0	malaria	3
26	ElTriunfo	interv	ollanta	2015-02-19	7	0	malaria	3
38	ElTriunfo	interv	ollanta	2015-02-19	7	0	malaria	3
45	ElTriunfo	interv	ollanta	2015-02-19	7	0	malaria	3
75	ElTriunfo	interv	ollanta	2015-02-19	7	0	malaria	3
96	ElTriunfo	interv	ollanta	2015-02-19	7	0	malaria	3
109	ElTriunfo	interv	ollanta	2015-02-19	7	0	malaria	3
113	ElTriunfo	interv	ollanta	2015-02-19	7	0	malaria	3
134	ElTriunfo	interv	ollanta	2015-02-19	7	0	malaria	3
146	ElTriunfo	interv	ollanta	2015-02-19	7	0	malaria	3
148	ElTriunfo	interv	ollanta	2015-02-19	7	0	malaria	3
166	ElTriunfo	interv	ollanta	2015-02-19	7	0	malaria	3
10	ElTriunfo	interv	ollanta	2015-02-26	8	55	malaria	3
26	ElTriunfo	interv	ollanta	2015-02-26	8	46	malaria	3
38	ElTriunfo	interv	ollanta	2015-02-26	8	0	malaria	3
45	ElTriunfo	interv	ollanta	2015-02-26	8	0	malaria	3
75	ElTriunfo	interv	ollanta	2015-02-26	8	0	malaria	3
96	ElTriunfo	interv	ollanta	2015-02-26	8	0	malaria	3
109	ElTriunfo	interv	ollanta	2015-02-26	8	0	malaria	3
113	ElTriunfo	interv	ollanta	2015-02-26	8	0	malaria	3
134	ElTriunfo	interv	ollanta	2015-02-26	8	0	malaria	3
146	ElTriunfo	interv	ollanta	2015-02-26	8	0	malaria	3
148	ElTriunfo	interv	ollanta	2015-02-26	8	0	malaria	3
166	ElTriunfo	interv	ollanta	2015-02-26	8	0	malaria	3
4	LaPista	interv	ollanta	2015-02-13	6	0	dengue	2
8	LaPista	interv	ollanta	2015-02-13	6	0	dengue	2
12	LaPista	interv	ollanta	2015-02-13	6	0	dengue	2
28	LaPista	interv	ollanta	2015-02-13	6	0	dengue	2
32	LaPista	interv	ollanta	2015-02-13	6	0	dengue	2
41	LaPista	interv	ollanta	2015-02-13	6	0	dengue	2
52	LaPista	interv	ollanta	2015-02-13	6	0	dengue	2
55	LaPista	interv	ollanta	2015-02-13	6	0	dengue	2
64	LaPista	interv	ollanta	2015-02-13	6	0	dengue	2
86	LaPista	interv	ollanta	2015-02-13	6	0	dengue	2
90	LaPista	interv	ollanta	2015-02-13	6	0	dengue	2
103	LaPista	interv	ollanta	2015-02-13	6	0	dengue	2
4	LaPista	interv	ollanta	2015-02-19	7	0	dengue	2
8	LaPista	interv	ollanta	2015-02-19	7	0	dengue	2
12	LaPista	interv	ollanta	2015-02-19	7	0	dengue	2
28	LaPista	interv	ollanta	2015-02-19	7	0	dengue	2
32	LaPista	interv	ollanta	2015-02-19	7	0	dengue	2
41	LaPista	interv	ollanta	2015-02-19	7	4	dengue	2
52	LaPista	interv	ollanta	2015-02-19	7	0	dengue	2
55	LaPista	interv	ollanta	2015-02-19	7	0	dengue	2
64	LaPista	interv	ollanta	2015-02-19	7	0	dengue	2
86	LaPista	interv	ollanta	2015-02-19	7	0	dengue	2
90	LaPista	interv	ollanta	2015-02-19	7	0	dengue	2
103	LaPista	interv	ollanta	2015-02-19	7	0	dengue	2
4	LaPista	interv	ollanta	2015-02-26	8	0	dengue	2
8	LaPista	interv	ollanta	2015-02-26	8	0	dengue	2
12	LaPista	interv	ollanta	2015-02-26	8	0	dengue	2
28	LaPista	interv	ollanta	2015-02-26	8	0	dengue	2
32	LaPista	interv	ollanta	2015-02-26	8	0	dengue	2
41	LaPista	interv	ollanta	2015-02-26	8	0	dengue	2
52	LaPista	interv	ollanta	2015-02-26	8	0	dengue	2
55	LaPista	interv	ollanta	2015-02-26	8	0	dengue	2
64	LaPista	interv	ollanta	2015-02-26	8	0	dengue	2
86	LaPista	interv	ollanta	2015-02-26	8	0	dengue	2
90	LaPista	interv	ollanta	2015-02-26	8	0	dengue	2
103	LaPista	interv	ollanta	2015-02-26	8	0	dengue	2
4	LaPista	interv	ollanta	2015-02-13	6	0	malaria	3
8	LaPista	interv	ollanta	2015-02-13	6	0	malaria	3
12	LaPista	interv	ollanta	2015-02-13	6	0	malaria	3
28	LaPista	interv	ollanta	2015-02-13	6	0	malaria	3
32	LaPista	interv	ollanta	2015-02-13	6	0	malaria	3
41	LaPista	interv	ollanta	2015-02-13	6	0	malaria	3
52	LaPista	interv	ollanta	2015-02-13	6	0	malaria	3
55	LaPista	interv	ollanta	2015-02-13	6	0	malaria	3
64	LaPista	interv	ollanta	2015-02-13	6	0	malaria	3
86	LaPista	interv	ollanta	2015-02-13	6	0	malaria	3
90	LaPista	interv	ollanta	2015-02-13	6	0	malaria	3
103	LaPista	interv	ollanta	2015-02-13	6	0	malaria	3
4	LaPista	interv	ollanta	2015-02-19	7	0	malaria	3
8	LaPista	interv	ollanta	2015-02-19	7	0	malaria	3
12	LaPista	interv	ollanta	2015-02-19	7	0	malaria	3
28	LaPista	interv	ollanta	2015-02-19	7	0	malaria	3
32	LaPista	interv	ollanta	2015-02-19	7	0	malaria	3
41	LaPista	interv	ollanta	2015-02-19	7	0	malaria	3
52	LaPista	interv	ollanta	2015-02-19	7	0	malaria	3
55	LaPista	interv	ollanta	2015-02-19	7	0	malaria	3
64	LaPista	interv	ollanta	2015-02-19	7	0	malaria	3
86	LaPista	interv	ollanta	2015-02-19	7	0	malaria	3
90	LaPista	interv	ollanta	2015-02-19	7	0	malaria	3
103	LaPista	interv	ollanta	2015-02-19	7	0	malaria	3
4	LaPista	interv	ollanta	2015-02-26	8	0	malaria	3
8	LaPista	interv	ollanta	2015-02-26	8	0	malaria	3
12	LaPista	interv	ollanta	2015-02-26	8	0	malaria	3
28	LaPista	interv	ollanta	2015-02-26	8	0	malaria	3
32	LaPista	interv	ollanta	2015-02-26	8	0	malaria	3
41	LaPista	interv	ollanta	2015-02-26	8	0	malaria	3
52	LaPista	interv	ollanta	2015-02-26	8	0	malaria	3
55	LaPista	interv	ollanta	2015-02-26	8	0	malaria	3
64	LaPista	interv	ollanta	2015-02-26	8	0	malaria	3
86	LaPista	interv	ollanta	2015-02-26	8	0	malaria	3
90	LaPista	interv	ollanta	2015-02-26	8	0	malaria	3
103	LaPista	interv	ollanta	2015-02-26	8	0	malaria	3
10	LaHojitaVerde	interv	ollanta	2015-02-13	6	0	dengue	2
12	LaHojitaVerde	interv	ollanta	2015-02-13	6	0	dengue	2
21	LaHojitaVerde	interv	ollanta	2015-02-13	6	0	dengue	2
28	LaHojitaVerde	interv	ollanta	2015-02-13	6	0	dengue	2
31	LaHojitaVerde	interv	ollanta	2015-02-13	6	0	dengue	2
53	LaHojitaVerde	interv	ollanta	2015-02-13	6	0	dengue	2
s/n	LaHojitaVerde	interv	ollanta	2015-02-13	6	0	dengue	2
s/n	LaHojitaVerde	interv	ollanta	2015-02-13	6	0	dengue	2
s/n	LaHojitaVerde	interv	ollanta	2015-02-13	6	0	dengue	2
s/n	LaHojitaVerde	interv	ollanta	2015-02-13	6	0	dengue	2
s/n	LaHojitaVerde	interv	ollanta	2015-02-13	6	0	dengue	2
s/n	LaHojitaVerde	interv	ollanta	2015-02-13	6	0	dengue	2
10	LaHojitaVerde	interv	ollanta	2015-02-19	7	0	dengue	2
12	LaHojitaVerde	interv	ollanta	2015-02-19	7	0	dengue	2
21	LaHojitaVerde	interv	ollanta	2015-02-19	7	0	dengue	2
28	LaHojitaVerde	interv	ollanta	2015-02-19	7	0	dengue	2
31	LaHojitaVerde	interv	ollanta	2015-02-19	7	0	dengue	2
53	LaHojitaVerde	interv	ollanta	2015-02-19	7	0	dengue	2
s/n	LaHojitaVerde	interv	ollanta	2015-02-19	7	0	dengue	2
s/n	LaHojitaVerde	interv	ollanta	2015-02-19	7	0	dengue	2
s/n	LaHojitaVerde	interv	ollanta	2015-02-19	7	0	dengue	2
s/n	LaHojitaVerde	interv	ollanta	2015-02-19	7	0	dengue	2
s/n	LaHojitaVerde	interv	ollanta	2015-02-19	7	0	dengue	2
s/n	LaHojitaVerde	interv	ollanta	2015-02-19	7	0	dengue	2
10	LaHojitaVerde	interv	ollanta	2015-02-26	8	0	dengue	2
12	LaHojitaVerde	interv	ollanta	2015-02-26	8	0	dengue	2
21	LaHojitaVerde	interv	ollanta	2015-02-26	8	0	dengue	2
28	LaHojitaVerde	interv	ollanta	2015-02-26	8	0	dengue	2
31	LaHojitaVerde	interv	ollanta	2015-02-26	8	0	dengue	2
53	LaHojitaVerde	interv	ollanta	2015-02-26	8	0	dengue	2
s/n	LaHojitaVerde	interv	ollanta	2015-02-26	8	0	dengue	2
s/n	LaHojitaVerde	interv	ollanta	2015-02-26	8	0	dengue	2
s/n	LaHojitaVerde	interv	ollanta	2015-02-26	8	0	dengue	2
s/n	LaHojitaVerde	interv	ollanta	2015-02-26	8	0	dengue	2
s/n	LaHojitaVerde	interv	ollanta	2015-02-26	8	0	dengue	2
s/n	LaHojitaVerde	interv	ollanta	2015-02-26	8	0	dengue	2
10	LaHojitaVerde	interv	ollanta	2015-02-13	6	0	malaria	3
12	LaHojitaVerde	interv	ollanta	2015-02-13	6	0	malaria	3
21	LaHojitaVerde	interv	ollanta	2015-02-13	6	0	malaria	3
28	LaHojitaVerde	interv	ollanta	2015-02-13	6	0	malaria	3
31	LaHojitaVerde	interv	ollanta	2015-02-13	6	0	malaria	3
53	LaHojitaVerde	interv	ollanta	2015-02-13	6	0	malaria	3
s/n	LaHojitaVerde	interv	ollanta	2015-02-13	6	0	malaria	3
s/n	LaHojitaVerde	interv	ollanta	2015-02-13	6	0	malaria	3
s/n	LaHojitaVerde	interv	ollanta	2015-02-13	6	0	malaria	3
s/n	LaHojitaVerde	interv	ollanta	2015-02-13	6	0	malaria	3
s/n	LaHojitaVerde	interv	ollanta	2015-02-13	6	0	malaria	3
s/n	LaHojitaVerde	interv	ollanta	2015-02-13	6	0	malaria	3
10	LaHojitaVerde	interv	ollanta	2015-02-19	7	0	malaria	3
12	LaHojitaVerde	interv	ollanta	2015-02-19	7	0	malaria	3
21	LaHojitaVerde	interv	ollanta	2015-02-19	7	0	malaria	3
28	LaHojitaVerde	interv	ollanta	2015-02-19	7	0	malaria	3
31	LaHojitaVerde	interv	ollanta	2015-02-19	7	0	malaria	3
53	LaHojitaVerde	interv	ollanta	2015-02-19	7	0	malaria	3
s/n	LaHojitaVerde	interv	ollanta	2015-02-19	7	0	malaria	3
s/n	LaHojitaVerde	interv	ollanta	2015-02-19	7	0	malaria	3
s/n	LaHojitaVerde	interv	ollanta	2015-02-19	7	0	malaria	3
s/n	LaHojitaVerde	interv	ollanta	2015-02-19	7	0	malaria	3
s/n	LaHojitaVerde	interv	ollanta	2015-02-19	7	0	malaria	3
s/n	LaHojitaVerde	interv	ollanta	2015-02-19	7	0	malaria	3
10	LaHojitaVerde	interv	ollanta	2015-02-26	8	0	malaria	3
12	LaHojitaVerde	interv	ollanta	2015-02-26	8	0	malaria	3
21	LaHojitaVerde	interv	ollanta	2015-02-26	8	0	malaria	3
28	LaHojitaVerde	interv	ollanta	2015-02-26	8	0	malaria	3
31	LaHojitaVerde	interv	ollanta	2015-02-26	8	0	malaria	3
53	LaHojitaVerde	interv	ollanta	2015-02-26	8	0	malaria	3
s/n	LaHojitaVerde	interv	ollanta	2015-02-26	8	0	malaria	3
s/n	LaHojitaVerde	interv	ollanta	2015-02-26	8	0	malaria	3
s/n	LaHojitaVerde	interv	ollanta	2015-02-26	8	0	malaria	3
s/n	LaHojitaVerde	interv	ollanta	2015-02-26	8	0	malaria	3
s/n	LaHojitaVerde	interv	ollanta	2015-02-26	8	0	malaria	3
s/n	LaHojitaVerde	interv	ollanta	2015-02-26	8	0	malaria	3
4	porveni	interv	ollanta	2015-03-02	9	0	dengue	2
25	porveni	interv	ollanta	2015-03-02	9	0	dengue	2
51	porveni	interv	ollanta	2015-03-02	9	0	dengue	2
76	porveni	interv	ollanta	2015-03-02	9	0	dengue	2
104	porveni	interv	ollanta	2015-03-02	9	0	dengue	2
119	porveni	interv	ollanta	2015-03-02	9	0	dengue	2
177	porveni	interv	ollanta	2015-03-02	9	0	dengue	2
220	porveni	interv	ollanta	2015-03-02	9	0	dengue	2
242	porveni	interv	ollanta	2015-03-02	9	0	dengue	2
286	porveni	interv	ollanta	2015-03-02	9	0	dengue	2
326	porveni	interv	ollanta	2015-03-02	9	0	dengue	2
395	porveni	interv	ollanta	2015-03-02	9	0	dengue	2
4	porveni	interv	ollanta	2015-03-10	10	0	dengue	2
25	porveni	interv	ollanta	2015-03-10	10	0	dengue	2
51	porveni	interv	ollanta	2015-03-10	10	0	dengue	2
76	porveni	interv	ollanta	2015-03-10	10	0	dengue	2
104	porveni	interv	ollanta	2015-03-10	10	5	dengue	2
119	porveni	interv	ollanta	2015-03-10	10	0	dengue	2
177	porveni	interv	ollanta	2015-03-10	10	0	dengue	2
220	porveni	interv	ollanta	2015-03-10	10	0	dengue	2
242	porveni	interv	ollanta	2015-03-10	10	0	dengue	2
286	porveni	interv	ollanta	2015-03-10	10	0	dengue	2
326	porveni	interv	ollanta	2015-03-10	10	0	dengue	2
395	porveni	interv	ollanta	2015-03-10	10	0	dengue	2
4	porveni	interv	ollanta	2015-03-16	11	0	dengue	2
25	porveni	interv	ollanta	2015-03-16	11	0	dengue	2
51	porveni	interv	ollanta	2015-03-16	11	2	dengue	2
76	porveni	interv	ollanta	2015-03-16	11	18	dengue	2
104	porveni	interv	ollanta	2015-03-16	11	158	dengue	2
119	porveni	interv	ollanta	2015-03-16	11	0	dengue	2
177	porveni	interv	ollanta	2015-03-16	11	0	dengue	2
220	porveni	interv	ollanta	2015-03-16	11	0	dengue	2
242	porveni	interv	ollanta	2015-03-16	11	0	dengue	2
286	porveni	interv	ollanta	2015-03-16	11	0	dengue	2
326	porveni	interv	ollanta	2015-03-16	11	0	dengue	2
395	porveni	interv	ollanta	2015-03-16	11	0	dengue	2
4	porveni	interv	ollanta	2015-03-23	12	0	dengue	2
25	porveni	interv	ollanta	2015-03-23	12	0	dengue	2
51	porveni	interv	ollanta	2015-03-23	12	0	dengue	2
76	porveni	interv	ollanta	2015-03-23	12	2	dengue	2
104	porveni	interv	ollanta	2015-03-23	12	53	dengue	2
119	porveni	interv	ollanta	2015-03-23	12	0	dengue	2
177	porveni	interv	ollanta	2015-03-23	12	0	dengue	2
220	porveni	interv	ollanta	2015-03-23	12	0	dengue	2
242	porveni	interv	ollanta	2015-03-23	12	0	dengue	2
286	porveni	interv	ollanta	2015-03-23	12	0	dengue	2
326	porveni	interv	ollanta	2015-03-23	12	0	dengue	2
395	porveni	interv	ollanta	2015-03-23	12	0	dengue	2
4	porveni	interv	ollanta	2015-03-30	13	163	dengue	2
25	porveni	interv	ollanta	2015-03-30	13	0	dengue	2
51	porveni	interv	ollanta	2015-03-30	13	105	dengue	2
76	porveni	interv	ollanta	2015-03-30	13	0	dengue	2
104	porveni	interv	ollanta	2015-03-30	13	0	dengue	2
119	porveni	interv	ollanta	2015-03-30	13	0	dengue	2
177	porveni	interv	ollanta	2015-03-30	13	0	dengue	2
220	porveni	interv	ollanta	2015-03-30	13	0	dengue	2
242	porveni	interv	ollanta	2015-03-30	13	0	dengue	2
286	porveni	interv	ollanta	2015-03-30	13	0	dengue	2
326	porveni	interv	ollanta	2015-03-30	13	0	dengue	2
395	porveni	interv	ollanta	2015-03-30	13	0	dengue	2
4	porveni	interv	ollanta	2015-03-02	9	25	malaria	3
25	porveni	interv	ollanta	2015-03-02	9	0	malaria	3
51	porveni	interv	ollanta	2015-03-02	9	145	malaria	3
76	porveni	interv	ollanta	2015-03-02	9	0	malaria	3
104	porveni	interv	ollanta	2015-03-02	9	0	malaria	3
119	porveni	interv	ollanta	2015-03-02	9	0	malaria	3
177	porveni	interv	ollanta	2015-03-02	9	0	malaria	3
220	porveni	interv	ollanta	2015-03-02	9	0	malaria	3
242	porveni	interv	ollanta	2015-03-02	9	26	malaria	3
286	porveni	interv	ollanta	2015-03-02	9	0	malaria	3
326	porveni	interv	ollanta	2015-03-02	9	0	malaria	3
395	porveni	interv	ollanta	2015-03-02	9	0	malaria	3
4	porveni	interv	ollanta	2015-03-10	10	0	malaria	3
25	porveni	interv	ollanta	2015-03-10	10	0	malaria	3
51	porveni	interv	ollanta	2015-03-10	10	154	malaria	3
76	porveni	interv	ollanta	2015-03-10	10	0	malaria	3
104	porveni	interv	ollanta	2015-03-10	10	0	malaria	3
119	porveni	interv	ollanta	2015-03-10	10	0	malaria	3
177	porveni	interv	ollanta	2015-03-10	10	0	malaria	3
220	porveni	interv	ollanta	2015-03-10	10	0	malaria	3
242	porveni	interv	ollanta	2015-03-10	10	0	malaria	3
286	porveni	interv	ollanta	2015-03-10	10	0	malaria	3
326	porveni	interv	ollanta	2015-03-10	10	0	malaria	3
395	porveni	interv	ollanta	2015-03-10	10	43	malaria	3
4	porveni	interv	ollanta	2015-03-16	11	4	malaria	3
25	porveni	interv	ollanta	2015-03-16	11	0	malaria	3
51	porveni	interv	ollanta	2015-03-16	11	55	malaria	3
76	porveni	interv	ollanta	2015-03-16	11	0	malaria	3
104	porveni	interv	ollanta	2015-03-16	11	12	malaria	3
119	porveni	interv	ollanta	2015-03-16	11	0	malaria	3
177	porveni	interv	ollanta	2015-03-16	11	0	malaria	3
220	porveni	interv	ollanta	2015-03-16	11	0	malaria	3
242	porveni	interv	ollanta	2015-03-16	11	0	malaria	3
286	porveni	interv	ollanta	2015-03-16	11	0	malaria	3
326	porveni	interv	ollanta	2015-03-16	11	0	malaria	3
395	porveni	interv	ollanta	2015-03-16	11	0	malaria	3
4	porveni	interv	ollanta	2015-03-23	12	0	malaria	3
25	porveni	interv	ollanta	2015-03-23	12	0	malaria	3
51	porveni	interv	ollanta	2015-03-23	12	137	malaria	3
76	porveni	interv	ollanta	2015-03-23	12	0	malaria	3
104	porveni	interv	ollanta	2015-03-23	12	0	malaria	3
119	porveni	interv	ollanta	2015-03-23	12	0	malaria	3
177	porveni	interv	ollanta	2015-03-23	12	0	malaria	3
220	porveni	interv	ollanta	2015-03-23	12	0	malaria	3
242	porveni	interv	ollanta	2015-03-23	12	0	malaria	3
286	porveni	interv	ollanta	2015-03-23	12	0	malaria	3
326	porveni	interv	ollanta	2015-03-23	12	0	malaria	3
395	porveni	interv	ollanta	2015-03-23	12	0	malaria	3
4	porveni	interv	ollanta	2015-03-30	13	27	malaria	3
25	porveni	interv	ollanta	2015-03-30	13	0	malaria	3
51	porveni	interv	ollanta	2015-03-30	13	0	malaria	3
76	porveni	interv	ollanta	2015-03-30	13	0	malaria	3
104	porveni	interv	ollanta	2015-03-30	13	0	malaria	3
119	porveni	interv	ollanta	2015-03-30	13	0	malaria	3
177	porveni	interv	ollanta	2015-03-30	13	0	malaria	3
220	porveni	interv	ollanta	2015-03-30	13	0	malaria	3
242	porveni	interv	ollanta	2015-03-30	13	0	malaria	3
286	porveni	interv	ollanta	2015-03-30	13	0	malaria	3
326	porveni	interv	ollanta	2015-03-30	13	0	malaria	3
395	porveni	interv	ollanta	2015-03-30	13	0	malaria	3
55	centro	interv	ollanta	2015-03-02	9	12	dengue	2
129	centro	interv	ollanta	2015-03-02	9	0	dengue	2
160	centro	interv	ollanta	2015-03-02	9	0	dengue	2
163	centro	interv	ollanta	2015-03-02	9	0	dengue	2
200	centro	interv	ollanta	2015-03-02	9	10	dengue	2
227	centro	interv	ollanta	2015-03-02	9	15	dengue	2
237	centro	interv	ollanta	2015-03-02	9	0	dengue	2
288	centro	interv	ollanta	2015-03-02	9	29	dengue	2
311	centro	interv	ollanta	2015-03-02	9	0	dengue	2
352	centro	interv	ollanta	2015-03-02	9	0	dengue	2
372	centro	interv	ollanta	2015-03-02	9	25	dengue	2
402	centro	interv	ollanta	2015-03-02	9	0	dengue	2
55	centro	interv	ollanta	2015-03-10	10	0	dengue	2
129	centro	interv	ollanta	2015-03-10	10	0	dengue	2
160	centro	interv	ollanta	2015-03-10	10	12	dengue	2
163	centro	interv	ollanta	2015-03-10	10	25	dengue	2
200	centro	interv	ollanta	2015-03-10	10	16	dengue	2
227	centro	interv	ollanta	2015-03-10	10	7	dengue	2
237	centro	interv	ollanta	2015-03-10	10	4	dengue	2
288	centro	interv	ollanta	2015-03-10	10	2	dengue	2
311	centro	interv	ollanta	2015-03-10	10	0	dengue	2
352	centro	interv	ollanta	2015-03-10	10	0	dengue	2
372	centro	interv	ollanta	2015-03-10	10	0	dengue	2
402	centro	interv	ollanta	2015-03-10	10	0	dengue	2
55	centro	interv	ollanta	2015-03-16	11	23	dengue	2
129	centro	interv	ollanta	2015-03-16	11	0	dengue	2
160	centro	interv	ollanta	2015-03-16	11	21	dengue	2
163	centro	interv	ollanta	2015-03-16	11	0	dengue	2
200	centro	interv	ollanta	2015-03-16	11	0	dengue	2
227	centro	interv	ollanta	2015-03-16	11	0	dengue	2
237	centro	interv	ollanta	2015-03-16	11	16	dengue	2
288	centro	interv	ollanta	2015-03-16	11	46	dengue	2
311	centro	interv	ollanta	2015-03-16	11	0	dengue	2
352	centro	interv	ollanta	2015-03-16	11	0	dengue	2
372	centro	interv	ollanta	2015-03-16	11	3	dengue	2
402	centro	interv	ollanta	2015-03-16	11	7	dengue	2
55	centro	interv	ollanta	2015-03-23	12	7	dengue	2
129	centro	interv	ollanta	2015-03-23	12	0	dengue	2
160	centro	interv	ollanta	2015-03-23	12	0	dengue	2
163	centro	interv	ollanta	2015-03-23	12	0	dengue	2
200	centro	interv	ollanta	2015-03-23	12	19	dengue	2
227	centro	interv	ollanta	2015-03-23	12	9	dengue	2
237	centro	interv	ollanta	2015-03-23	12	29	dengue	2
288	centro	interv	ollanta	2015-03-23	12	0	dengue	2
311	centro	interv	ollanta	2015-03-23	12	14	dengue	2
352	centro	interv	ollanta	2015-03-23	12	0	dengue	2
372	centro	interv	ollanta	2015-03-23	12	0	dengue	2
402	centro	interv	ollanta	2015-03-23	12	0	dengue	2
55	centro	interv	ollanta	2015-03-30	13	30	dengue	2
129	centro	interv	ollanta	2015-03-30	13	0	dengue	2
160	centro	interv	ollanta	2015-03-30	13	0	dengue	2
163	centro	interv	ollanta	2015-03-30	13	0	dengue	2
200	centro	interv	ollanta	2015-03-30	13	29	dengue	2
227	centro	interv	ollanta	2015-03-30	13	3	dengue	2
237	centro	interv	ollanta	2015-03-30	13	0	dengue	2
288	centro	interv	ollanta	2015-03-30	13	83	dengue	2
311	centro	interv	ollanta	2015-03-30	13	0	dengue	2
352	centro	interv	ollanta	2015-03-30	13	0	dengue	2
372	centro	interv	ollanta	2015-03-30	13	83	dengue	2
402	centro	interv	ollanta	2015-03-30	13	0	dengue	2
55	centro	interv	ollanta	2015-03-02	9	19	malaria	3
129	centro	interv	ollanta	2015-03-02	9	0	malaria	3
160	centro	interv	ollanta	2015-03-02	9	0	malaria	3
163	centro	interv	ollanta	2015-03-02	9	0	malaria	3
200	centro	interv	ollanta	2015-03-02	9	64	malaria	3
227	centro	interv	ollanta	2015-03-02	9	10	malaria	3
237	centro	interv	ollanta	2015-03-02	9	9	malaria	3
288	centro	interv	ollanta	2015-03-02	9	46	malaria	3
311	centro	interv	ollanta	2015-03-02	9	0	malaria	3
352	centro	interv	ollanta	2015-03-02	9	0	malaria	3
372	centro	interv	ollanta	2015-03-02	9	0	malaria	3
402	centro	interv	ollanta	2015-03-02	9	85	malaria	3
55	centro	interv	ollanta	2015-03-10	10	95	dengue	2
129	centro	interv	ollanta	2015-03-10	10	120	dengue	2
160	centro	interv	ollanta	2015-03-10	10	0	dengue	2
163	centro	interv	ollanta	2015-03-10	10	55	dengue	2
200	centro	interv	ollanta	2015-03-10	10	46	dengue	2
227	centro	interv	ollanta	2015-03-10	10	16	dengue	2
237	centro	interv	ollanta	2015-03-10	10	186	dengue	2
288	centro	interv	ollanta	2015-03-10	10	71	dengue	2
311	centro	interv	ollanta	2015-03-10	10	0	dengue	2
352	centro	interv	ollanta	2015-03-10	10	28	dengue	2
372	centro	interv	ollanta	2015-03-10	10	0	dengue	2
402	centro	interv	ollanta	2015-03-10	10	43	dengue	2
55	centro	interv	ollanta	2015-03-16	11	29	malaria	3
129	centro	interv	ollanta	2015-03-16	11	0	malaria	3
160	centro	interv	ollanta	2015-03-16	11	0	malaria	3
163	centro	interv	ollanta	2015-03-16	11	20	malaria	3
200	centro	interv	ollanta	2015-03-16	11	0	malaria	3
227	centro	interv	ollanta	2015-03-16	11	127	malaria	3
237	centro	interv	ollanta	2015-03-16	11	0	malaria	3
288	centro	interv	ollanta	2015-03-16	11	0	malaria	3
311	centro	interv	ollanta	2015-03-16	11	127	malaria	3
352	centro	interv	ollanta	2015-03-16	11	0	malaria	3
372	centro	interv	ollanta	2015-03-16	11	0	malaria	3
402	centro	interv	ollanta	2015-03-16	11	44	malaria	3
55	centro	interv	ollanta	2015-03-23	12	0	malaria	3
129	centro	interv	ollanta	2015-03-23	12	0	malaria	3
160	centro	interv	ollanta	2015-03-23	12	0	malaria	3
163	centro	interv	ollanta	2015-03-23	12	6	malaria	3
200	centro	interv	ollanta	2015-03-23	12	85	malaria	3
227	centro	interv	ollanta	2015-03-23	12	45	malaria	3
237	centro	interv	ollanta	2015-03-23	12	32	malaria	3
288	centro	interv	ollanta	2015-03-23	12	0	malaria	3
311	centro	interv	ollanta	2015-03-23	12	0	malaria	3
352	centro	interv	ollanta	2015-03-23	12	0	malaria	3
372	centro	interv	ollanta	2015-03-23	12	0	malaria	3
402	centro	interv	ollanta	2015-03-23	12	0	malaria	3
55	centro	interv	ollanta	2015-03-30	13	117	malaria	3
129	centro	interv	ollanta	2015-03-30	13	0	malaria	3
160	centro	interv	ollanta	2015-03-30	13	0	malaria	3
163	centro	interv	ollanta	2015-03-30	13	0	malaria	3
200	centro	interv	ollanta	2015-03-30	13	134	malaria	3
227	centro	interv	ollanta	2015-03-30	13	64	malaria	3
237	centro	interv	ollanta	2015-03-30	13	0	malaria	3
288	centro	interv	ollanta	2015-03-30	13	88	malaria	3
311	centro	interv	ollanta	2015-03-30	13	0	malaria	3
352	centro	interv	ollanta	2015-03-30	13	0	malaria	3
372	centro	interv	ollanta	2015-03-30	13	0	malaria	3
402	centro	interv	ollanta	2015-03-30	13	0	malaria	3
29	esperan	interv	ollanta	2015-03-02	9	0	dengue	2
47	esperan	interv	ollanta	2015-03-02	9	0	dengue	2
64	esperan	interv	ollanta	2015-03-02	9	0	dengue	2
70	esperan	interv	ollanta	2015-03-02	9	55	dengue	2
89	esperan	interv	ollanta	2015-03-02	9	0	dengue	2
113	esperan	interv	ollanta	2015-03-02	9	0	dengue	2
131	esperan	interv	ollanta	2015-03-02	9	0	dengue	2
174	esperan	interv	ollanta	2015-03-02	9	0	dengue	2
195	esperan	interv	ollanta	2015-03-02	9	69	dengue	2
211	esperan	interv	ollanta	2015-03-02	9	0	dengue	2
239	esperan	interv	ollanta	2015-03-02	9	41	dengue	2
260	esperan	interv	ollanta	2015-03-02	9	0	dengue	2
29	esperan	interv	ollanta	2015-03-10	10	67	dengue	2
47	esperan	interv	ollanta	2015-03-10	10	0	dengue	2
64	esperan	interv	ollanta	2015-03-10	10	0	dengue	2
70	esperan	interv	ollanta	2015-03-10	10	165	dengue	2
89	esperan	interv	ollanta	2015-03-10	10	0	dengue	2
113	esperan	interv	ollanta	2015-03-10	10	0	dengue	2
131	esperan	interv	ollanta	2015-03-10	10	0	dengue	2
174	esperan	interv	ollanta	2015-03-10	10	0	dengue	2
195	esperan	interv	ollanta	2015-03-10	10	14	dengue	2
211	esperan	interv	ollanta	2015-03-10	10	42	dengue	2
239	esperan	interv	ollanta	2015-03-10	10	38	dengue	2
260	esperan	interv	ollanta	2015-03-10	10	0	dengue	2
29	esperan	interv	ollanta	2015-03-16	11	41	dengue	2
47	esperan	interv	ollanta	2015-03-16	11	0	dengue	2
64	esperan	interv	ollanta	2015-03-16	11	0	dengue	2
70	esperan	interv	ollanta	2015-03-16	11	130	dengue	2
89	esperan	interv	ollanta	2015-03-16	11	0	dengue	2
113	esperan	interv	ollanta	2015-03-16	11	0	dengue	2
131	esperan	interv	ollanta	2015-03-16	11	2	dengue	2
174	esperan	interv	ollanta	2015-03-16	11	0	dengue	2
195	esperan	interv	ollanta	2015-03-16	11	0	dengue	2
211	esperan	interv	ollanta	2015-03-16	11	0	dengue	2
239	esperan	interv	ollanta	2015-03-16	11	0	dengue	2
260	esperan	interv	ollanta	2015-03-16	11	0	dengue	2
29	esperan	interv	ollanta	2015-03-23	12	19	dengue	2
47	esperan	interv	ollanta	2015-03-23	12	17	dengue	2
64	esperan	interv	ollanta	2015-03-23	12	0	dengue	2
70	esperan	interv	ollanta	2015-03-23	12	22	dengue	2
89	esperan	interv	ollanta	2015-03-23	12	15	dengue	2
113	esperan	interv	ollanta	2015-03-23	12	0	dengue	2
131	esperan	interv	ollanta	2015-03-23	12	0	dengue	2
174	esperan	interv	ollanta	2015-03-23	12	16	dengue	2
195	esperan	interv	ollanta	2015-03-23	12	0	dengue	2
211	esperan	interv	ollanta	2015-03-23	12	5	dengue	2
239	esperan	interv	ollanta	2015-03-23	12	41	dengue	2
260	esperan	interv	ollanta	2015-03-23	12	0	dengue	2
29	esperan	interv	ollanta	2015-03-30	13	33	dengue	2
47	esperan	interv	ollanta	2015-03-30	13	0	dengue	2
64	esperan	interv	ollanta	2015-03-30	13	0	dengue	2
70	esperan	interv	ollanta	2015-03-30	13	0	dengue	2
89	esperan	interv	ollanta	2015-03-30	13	0	dengue	2
113	esperan	interv	ollanta	2015-03-30	13	1	dengue	2
131	esperan	interv	ollanta	2015-03-30	13	0	dengue	2
174	esperan	interv	ollanta	2015-03-30	13	0	dengue	2
195	esperan	interv	ollanta	2015-03-30	13	47	dengue	2
211	esperan	interv	ollanta	2015-03-30	13	0	dengue	2
239	esperan	interv	ollanta	2015-03-30	13	250	dengue	2
260	esperan	interv	ollanta	2015-03-30	13	0	dengue	2
29	esperan	interv	ollanta	2015-03-02	9	44	malaria	3
47	esperan	interv	ollanta	2015-03-02	9	0	malaria	3
64	esperan	interv	ollanta	2015-03-02	9	0	malaria	3
70	esperan	interv	ollanta	2015-03-02	9	0	malaria	3
89	esperan	interv	ollanta	2015-03-02	9	53	malaria	3
113	esperan	interv	ollanta	2015-03-02	9	0	malaria	3
131	esperan	interv	ollanta	2015-03-02	9	0	malaria	3
174	esperan	interv	ollanta	2015-03-02	9	0	malaria	3
195	esperan	interv	ollanta	2015-03-02	9	33	malaria	3
211	esperan	interv	ollanta	2015-03-02	9	15	malaria	3
239	esperan	interv	ollanta	2015-03-02	9	120	malaria	3
260	esperan	interv	ollanta	2015-03-02	9	0	malaria	3
29	esperan	interv	ollanta	2015-03-10	10	15	malaria	3
47	esperan	interv	ollanta	2015-03-10	10	0	malaria	3
64	esperan	interv	ollanta	2015-03-10	10	14	malaria	3
70	esperan	interv	ollanta	2015-03-10	10	16	malaria	3
89	esperan	interv	ollanta	2015-03-10	10	34	malaria	3
113	esperan	interv	ollanta	2015-03-10	10	0	malaria	3
131	esperan	interv	ollanta	2015-03-10	10	0	malaria	3
174	esperan	interv	ollanta	2015-03-10	10	12	malaria	3
195	esperan	interv	ollanta	2015-03-10	10	0	malaria	3
211	esperan	interv	ollanta	2015-03-10	10	43	malaria	3
239	esperan	interv	ollanta	2015-03-10	10	129	malaria	3
260	esperan	interv	ollanta	2015-03-10	10	0	malaria	3
29	esperan	interv	ollanta	2015-03-16	11	0	malaria	3
47	esperan	interv	ollanta	2015-03-16	11	35	malaria	3
64	esperan	interv	ollanta	2015-03-16	11	0	malaria	3
70	esperan	interv	ollanta	2015-03-16	11	0	malaria	3
89	esperan	interv	ollanta	2015-03-16	11	45	malaria	3
113	esperan	interv	ollanta	2015-03-16	11	0	malaria	3
131	esperan	interv	ollanta	2015-03-16	11	15	malaria	3
174	esperan	interv	ollanta	2015-03-16	11	0	malaria	3
195	esperan	interv	ollanta	2015-03-16	11	0	malaria	3
211	esperan	interv	ollanta	2015-03-16	11	0	malaria	3
239	esperan	interv	ollanta	2015-03-16	11	63	malaria	3
260	esperan	interv	ollanta	2015-03-16	11	0	malaria	3
29	esperan	interv	ollanta	2015-03-23	12	37	malaria	3
47	esperan	interv	ollanta	2015-03-23	12	0	malaria	3
64	esperan	interv	ollanta	2015-03-23	12	0	malaria	3
70	esperan	interv	ollanta	2015-03-23	12	0	malaria	3
89	esperan	interv	ollanta	2015-03-23	12	172	malaria	3
113	esperan	interv	ollanta	2015-03-23	12	0	malaria	3
131	esperan	interv	ollanta	2015-03-23	12	0	malaria	3
174	esperan	interv	ollanta	2015-03-23	12	0	malaria	3
195	esperan	interv	ollanta	2015-03-23	12	0	malaria	3
211	esperan	interv	ollanta	2015-03-23	12	58	malaria	3
239	esperan	interv	ollanta	2015-03-23	12	164	malaria	3
260	esperan	interv	ollanta	2015-03-23	12	0	malaria	3
29	esperan	interv	ollanta	2015-03-30	13	68	malaria	3
47	esperan	interv	ollanta	2015-03-30	13	3	malaria	3
64	esperan	interv	ollanta	2015-03-30	13	15	malaria	3
70	esperan	interv	ollanta	2015-03-30	13	0	malaria	3
89	esperan	interv	ollanta	2015-03-30	13	33	malaria	3
113	esperan	interv	ollanta	2015-03-30	13	0	malaria	3
131	esperan	interv	ollanta	2015-03-30	13	0	malaria	3
174	esperan	interv	ollanta	2015-03-30	13	0	malaria	3
195	esperan	interv	ollanta	2015-03-30	13	0	malaria	3
211	esperan	interv	ollanta	2015-03-30	13	38	malaria	3
239	esperan	interv	ollanta	2015-03-30	13	72	malaria	3
260	esperan	interv	ollanta	2015-03-30	13	0	malaria	3
9	SanMiguel	interv	ollanta	2015-03-05	9	0	dengue	2
29	SanMiguel	interv	ollanta	2015-03-05	9	0	dengue	2
54	SanMiguel	interv	ollanta	2015-03-05	9	0	dengue	2
108	SanMiguel	interv	ollanta	2015-03-05	9	0	dengue	2
151	SanMiguel	interv	ollanta	2015-03-05	9	0	dengue	2
158	SanMiguel	interv	ollanta	2015-03-05	9	0	dengue	2
187	SanMiguel	interv	ollanta	2015-03-05	9	0	dengue	2
220	SanMiguel	interv	ollanta	2015-03-05	9	0	dengue	2
236	SanMiguel	interv	ollanta	2015-03-05	9	0	dengue	2
258	SanMiguel	interv	ollanta	2015-03-05	9	9	dengue	2
303	SanMiguel	interv	ollanta	2015-03-05	9	0	dengue	2
345	SanMiguel	interv	ollanta	2015-03-05	9	0	dengue	2
9	SanMiguel	interv	ollanta	2015-03-12	10	6	dengue	2
29	SanMiguel	interv	ollanta	2015-03-12	10	0	dengue	2
54	SanMiguel	interv	ollanta	2015-03-12	10	0	dengue	2
108	SanMiguel	interv	ollanta	2015-03-12	10	0	dengue	2
151	SanMiguel	interv	ollanta	2015-03-12	10	0	dengue	2
158	SanMiguel	interv	ollanta	2015-03-12	10	0	dengue	2
187	SanMiguel	interv	ollanta	2015-03-12	10	0	dengue	2
220	SanMiguel	interv	ollanta	2015-03-12	10	0	dengue	2
236	SanMiguel	interv	ollanta	2015-03-12	10	0	dengue	2
258	SanMiguel	interv	ollanta	2015-03-12	10	0	dengue	2
303	SanMiguel	interv	ollanta	2015-03-12	10	0	dengue	2
345	SanMiguel	interv	ollanta	2015-03-12	10	0	dengue	2
9	SanMiguel	interv	ollanta	2015-03-19	11	0	dengue	2
29	SanMiguel	interv	ollanta	2015-03-19	11	12	dengue	2
54	SanMiguel	interv	ollanta	2015-03-19	11	0	dengue	2
108	SanMiguel	interv	ollanta	2015-03-19	11	0	dengue	2
151	SanMiguel	interv	ollanta	2015-03-19	11	0	dengue	2
158	SanMiguel	interv	ollanta	2015-03-19	11	0	dengue	2
187	SanMiguel	interv	ollanta	2015-03-19	11	0	dengue	2
220	SanMiguel	interv	ollanta	2015-03-19	11	0	dengue	2
236	SanMiguel	interv	ollanta	2015-03-19	11	0	dengue	2
258	SanMiguel	interv	ollanta	2015-03-19	11	0	dengue	2
303	SanMiguel	interv	ollanta	2015-03-19	11	0	dengue	2
345	SanMiguel	interv	ollanta	2015-03-19	11	0	dengue	2
9	SanMiguel	interv	ollanta	2015-03-26	12	0	dengue	2
29	SanMiguel	interv	ollanta	2015-03-26	12	0	dengue	2
54	SanMiguel	interv	ollanta	2015-03-26	12	0	dengue	2
108	SanMiguel	interv	ollanta	2015-03-26	12	0	dengue	2
151	SanMiguel	interv	ollanta	2015-03-26	12	0	dengue	2
158	SanMiguel	interv	ollanta	2015-03-26	12	0	dengue	2
187	SanMiguel	interv	ollanta	2015-03-26	12	0	dengue	2
220	SanMiguel	interv	ollanta	2015-03-26	12	0	dengue	2
236	SanMiguel	interv	ollanta	2015-03-26	12	0	dengue	2
258	SanMiguel	interv	ollanta	2015-03-26	12	0	dengue	2
303	SanMiguel	interv	ollanta	2015-03-26	12	0	dengue	2
345	SanMiguel	interv	ollanta	2015-03-26	12	0	dengue	2
9	SanMiguel	interv	ollanta	2015-03-05	9	0	malaria	3
29	SanMiguel	interv	ollanta	2015-03-05	9	6	malaria	3
54	SanMiguel	interv	ollanta	2015-03-05	9	0	malaria	3
108	SanMiguel	interv	ollanta	2015-03-05	9	0	malaria	3
151	SanMiguel	interv	ollanta	2015-03-05	9	0	malaria	3
158	SanMiguel	interv	ollanta	2015-03-05	9	0	malaria	3
187	SanMiguel	interv	ollanta	2015-03-05	9	0	malaria	3
220	SanMiguel	interv	ollanta	2015-03-05	9	0	malaria	3
236	SanMiguel	interv	ollanta	2015-03-05	9	0	malaria	3
258	SanMiguel	interv	ollanta	2015-03-05	9	0	malaria	3
303	SanMiguel	interv	ollanta	2015-03-05	9	0	malaria	3
345	SanMiguel	interv	ollanta	2015-03-05	9	0	malaria	3
9	SanMiguel	interv	ollanta	2015-03-12	10	0	malaria	3
29	SanMiguel	interv	ollanta	2015-03-12	10	8	malaria	3
54	SanMiguel	interv	ollanta	2015-03-12	10	0	malaria	3
108	SanMiguel	interv	ollanta	2015-03-12	10	8	malaria	3
151	SanMiguel	interv	ollanta	2015-03-12	10	0	malaria	3
158	SanMiguel	interv	ollanta	2015-03-12	10	0	malaria	3
187	SanMiguel	interv	ollanta	2015-03-12	10	0	malaria	3
220	SanMiguel	interv	ollanta	2015-03-12	10	0	malaria	3
236	SanMiguel	interv	ollanta	2015-03-12	10	0	malaria	3
258	SanMiguel	interv	ollanta	2015-03-12	10	0	malaria	3
303	SanMiguel	interv	ollanta	2015-03-12	10	0	malaria	3
345	SanMiguel	interv	ollanta	2015-03-12	10	0	malaria	3
9	SanMiguel	interv	ollanta	2015-03-19	11	0	malaria	3
29	SanMiguel	interv	ollanta	2015-03-19	11	0	malaria	3
54	SanMiguel	interv	ollanta	2015-03-19	11	0	malaria	3
108	SanMiguel	interv	ollanta	2015-03-19	11	38	malaria	3
151	SanMiguel	interv	ollanta	2015-03-19	11	0	malaria	3
158	SanMiguel	interv	ollanta	2015-03-19	11	0	malaria	3
187	SanMiguel	interv	ollanta	2015-03-19	11	0	malaria	3
220	SanMiguel	interv	ollanta	2015-03-19	11	0	malaria	3
236	SanMiguel	interv	ollanta	2015-03-19	11	0	malaria	3
258	SanMiguel	interv	ollanta	2015-03-19	11	0	malaria	3
303	SanMiguel	interv	ollanta	2015-03-19	11	0	malaria	3
345	SanMiguel	interv	ollanta	2015-03-19	11	0	malaria	3
9	SanMiguel	interv	ollanta	2015-03-26	12	0	malaria	3
29	SanMiguel	interv	ollanta	2015-03-26	12	0	malaria	3
54	SanMiguel	interv	ollanta	2015-03-26	12	0	malaria	3
108	SanMiguel	interv	ollanta	2015-03-26	12	0	malaria	3
151	SanMiguel	interv	ollanta	2015-03-26	12	0	malaria	3
158	SanMiguel	interv	ollanta	2015-03-26	12	0	malaria	3
187	SanMiguel	interv	ollanta	2015-03-26	12	0	malaria	3
220	SanMiguel	interv	ollanta	2015-03-26	12	0	malaria	3
236	SanMiguel	interv	ollanta	2015-03-26	12	0	malaria	3
258	SanMiguel	interv	ollanta	2015-03-26	12	0	malaria	3
303	SanMiguel	interv	ollanta	2015-03-26	12	0	malaria	3
345	SanMiguel	interv	ollanta	2015-03-26	12	0	malaria	3
10	ElTriunfo	interv	ollanta	2015-03-05	9	0	dengue	2
26	ElTriunfo	interv	ollanta	2015-03-05	9	0	dengue	2
38	ElTriunfo	interv	ollanta	2015-03-05	9	0	dengue	2
45	ElTriunfo	interv	ollanta	2015-03-05	9	7	dengue	2
75	ElTriunfo	interv	ollanta	2015-03-05	9	0	dengue	2
96	ElTriunfo	interv	ollanta	2015-03-05	9	0	dengue	2
109	ElTriunfo	interv	ollanta	2015-03-05	9	0	dengue	2
113	ElTriunfo	interv	ollanta	2015-03-05	9	0	dengue	2
134	ElTriunfo	interv	ollanta	2015-03-05	9	57	dengue	2
146	ElTriunfo	interv	ollanta	2015-03-05	9	0	dengue	2
148	ElTriunfo	interv	ollanta	2015-03-05	9	0	dengue	2
166	ElTriunfo	interv	ollanta	2015-03-05	9	0	dengue	2
10	ElTriunfo	interv	ollanta	2015-03-12	10	0	dengue	2
26	ElTriunfo	interv	ollanta	2015-03-12	10	0	dengue	2
38	ElTriunfo	interv	ollanta	2015-03-12	10	0	dengue	2
45	ElTriunfo	interv	ollanta	2015-03-12	10	0	dengue	2
75	ElTriunfo	interv	ollanta	2015-03-12	10	0	dengue	2
96	ElTriunfo	interv	ollanta	2015-03-12	10	0	dengue	2
109	ElTriunfo	interv	ollanta	2015-03-12	10	0	dengue	2
113	ElTriunfo	interv	ollanta	2015-03-12	10	0	dengue	2
134	ElTriunfo	interv	ollanta	2015-03-12	10	0	dengue	2
146	ElTriunfo	interv	ollanta	2015-03-12	10	0	dengue	2
148	ElTriunfo	interv	ollanta	2015-03-12	10	0	dengue	2
166	ElTriunfo	interv	ollanta	2015-03-12	10	0	dengue	2
10	ElTriunfo	interv	ollanta	2015-03-19	11	0	dengue	2
26	ElTriunfo	interv	ollanta	2015-03-19	11	39	dengue	2
38	ElTriunfo	interv	ollanta	2015-03-19	11	0	dengue	2
45	ElTriunfo	interv	ollanta	2015-03-19	11	0	dengue	2
75	ElTriunfo	interv	ollanta	2015-03-19	11	0	dengue	2
96	ElTriunfo	interv	ollanta	2015-03-19	11	0	dengue	2
109	ElTriunfo	interv	ollanta	2015-03-19	11	0	dengue	2
113	ElTriunfo	interv	ollanta	2015-03-19	11	0	dengue	2
134	ElTriunfo	interv	ollanta	2015-03-19	11	0	dengue	2
146	ElTriunfo	interv	ollanta	2015-03-19	11	0	dengue	2
148	ElTriunfo	interv	ollanta	2015-03-19	11	0	dengue	2
166	ElTriunfo	interv	ollanta	2015-03-19	11	0	dengue	2
10	ElTriunfo	interv	ollanta	2015-03-26	12	0	dengue	2
26	ElTriunfo	interv	ollanta	2015-03-26	12	7	dengue	2
38	ElTriunfo	interv	ollanta	2015-03-26	12	0	dengue	2
45	ElTriunfo	interv	ollanta	2015-03-26	12	0	dengue	2
75	ElTriunfo	interv	ollanta	2015-03-26	12	22	dengue	2
96	ElTriunfo	interv	ollanta	2015-03-26	12	0	dengue	2
109	ElTriunfo	interv	ollanta	2015-03-26	12	0	dengue	2
113	ElTriunfo	interv	ollanta	2015-03-26	12	0	dengue	2
134	ElTriunfo	interv	ollanta	2015-03-26	12	0	dengue	2
146	ElTriunfo	interv	ollanta	2015-03-26	12	0	dengue	2
148	ElTriunfo	interv	ollanta	2015-03-26	12	0	dengue	2
166	ElTriunfo	interv	ollanta	2015-03-26	12	0	dengue	2
10	ElTriunfo	interv	ollanta	2015-03-05	9	19	malaria	3
26	ElTriunfo	interv	ollanta	2015-03-05	9	0	malaria	3
38	ElTriunfo	interv	ollanta	2015-03-05	9	0	malaria	3
45	ElTriunfo	interv	ollanta	2015-03-05	9	0	malaria	3
75	ElTriunfo	interv	ollanta	2015-03-05	9	0	malaria	3
96	ElTriunfo	interv	ollanta	2015-03-05	9	0	malaria	3
109	ElTriunfo	interv	ollanta	2015-03-05	9	0	malaria	3
113	ElTriunfo	interv	ollanta	2015-03-05	9	0	malaria	3
134	ElTriunfo	interv	ollanta	2015-03-05	9	0	malaria	3
146	ElTriunfo	interv	ollanta	2015-03-05	9	0	malaria	3
148	ElTriunfo	interv	ollanta	2015-03-05	9	0	malaria	3
166	ElTriunfo	interv	ollanta	2015-03-05	9	0	malaria	3
10	ElTriunfo	interv	ollanta	2015-03-12	10	35	malaria	3
26	ElTriunfo	interv	ollanta	2015-03-12	10	0	malaria	3
38	ElTriunfo	interv	ollanta	2015-03-12	10	0	malaria	3
45	ElTriunfo	interv	ollanta	2015-03-12	10	55	malaria	3
75	ElTriunfo	interv	ollanta	2015-03-12	10	0	malaria	3
96	ElTriunfo	interv	ollanta	2015-03-12	10	0	malaria	3
109	ElTriunfo	interv	ollanta	2015-03-12	10	0	malaria	3
113	ElTriunfo	interv	ollanta	2015-03-12	10	0	malaria	3
134	ElTriunfo	interv	ollanta	2015-03-12	10	0	malaria	3
146	ElTriunfo	interv	ollanta	2015-03-12	10	0	malaria	3
148	ElTriunfo	interv	ollanta	2015-03-12	10	0	malaria	3
166	ElTriunfo	interv	ollanta	2015-03-12	10	0	malaria	3
10	ElTriunfo	interv	ollanta	2015-03-19	11	0	malaria	3
26	ElTriunfo	interv	ollanta	2015-03-19	11	67	malaria	3
38	ElTriunfo	interv	ollanta	2015-03-19	11	0	malaria	3
45	ElTriunfo	interv	ollanta	2015-03-19	11	25	malaria	3
75	ElTriunfo	interv	ollanta	2015-03-19	11	0	malaria	3
96	ElTriunfo	interv	ollanta	2015-03-19	11	0	malaria	3
109	ElTriunfo	interv	ollanta	2015-03-19	11	0	malaria	3
113	ElTriunfo	interv	ollanta	2015-03-19	11	0	malaria	3
134	ElTriunfo	interv	ollanta	2015-03-19	11	0	malaria	3
146	ElTriunfo	interv	ollanta	2015-03-19	11	0	malaria	3
148	ElTriunfo	interv	ollanta	2015-03-19	11	0	malaria	3
166	ElTriunfo	interv	ollanta	2015-03-19	11	0	malaria	3
10	ElTriunfo	interv	ollanta	2015-03-26	12	0	malaria	3
26	ElTriunfo	interv	ollanta	2015-03-26	12	17	malaria	3
38	ElTriunfo	interv	ollanta	2015-03-26	12	0	malaria	3
45	ElTriunfo	interv	ollanta	2015-03-26	12	0	malaria	3
75	ElTriunfo	interv	ollanta	2015-03-26	12	0	malaria	3
96	ElTriunfo	interv	ollanta	2015-03-26	12	0	malaria	3
109	ElTriunfo	interv	ollanta	2015-03-26	12	0	malaria	3
113	ElTriunfo	interv	ollanta	2015-03-26	12	0	malaria	3
134	ElTriunfo	interv	ollanta	2015-03-26	12	0	malaria	3
146	ElTriunfo	interv	ollanta	2015-03-26	12	0	malaria	3
148	ElTriunfo	interv	ollanta	2015-03-26	12	0	malaria	3
166	ElTriunfo	interv	ollanta	2015-03-26	12	0	malaria	3
4	LaPista	interv	ollanta	2015-03-05	9	0	dengue	2
8	LaPista	interv	ollanta	2015-03-05	9	0	dengue	2
12	LaPista	interv	ollanta	2015-03-05	9	0	dengue	2
28	LaPista	interv	ollanta	2015-03-05	9	0	dengue	2
32	LaPista	interv	ollanta	2015-03-05	9	0	dengue	2
41	LaPista	interv	ollanta	2015-03-05	9	0	dengue	2
52	LaPista	interv	ollanta	2015-03-05	9	0	dengue	2
55	LaPista	interv	ollanta	2015-03-05	9	0	dengue	2
64	LaPista	interv	ollanta	2015-03-05	9	0	dengue	2
86	LaPista	interv	ollanta	2015-03-05	9	0	dengue	2
90	LaPista	interv	ollanta	2015-03-05	9	0	dengue	2
103	LaPista	interv	ollanta	2015-03-05	9	0	dengue	2
4	LaPista	interv	ollanta	2015-03-12	10	0	dengue	2
8	LaPista	interv	ollanta	2015-03-12	10	0	dengue	2
12	LaPista	interv	ollanta	2015-03-12	10	0	dengue	2
28	LaPista	interv	ollanta	2015-03-12	10	0	dengue	2
32	LaPista	interv	ollanta	2015-03-12	10	0	dengue	2
41	LaPista	interv	ollanta	2015-03-12	10	0	dengue	2
52	LaPista	interv	ollanta	2015-03-12	10	0	dengue	2
55	LaPista	interv	ollanta	2015-03-12	10	0	dengue	2
64	LaPista	interv	ollanta	2015-03-12	10	61	dengue	2
86	LaPista	interv	ollanta	2015-03-12	10	0	dengue	2
90	LaPista	interv	ollanta	2015-03-12	10	0	dengue	2
103	LaPista	interv	ollanta	2015-03-12	10	0	dengue	2
4	LaPista	interv	ollanta	2015-03-19	11	0	dengue	2
8	LaPista	interv	ollanta	2015-03-19	11	0	dengue	2
12	LaPista	interv	ollanta	2015-03-19	11	0	dengue	2
28	LaPista	interv	ollanta	2015-03-19	11	0	dengue	2
32	LaPista	interv	ollanta	2015-03-19	11	0	dengue	2
41	LaPista	interv	ollanta	2015-03-19	11	0	dengue	2
52	LaPista	interv	ollanta	2015-03-19	11	0	dengue	2
55	LaPista	interv	ollanta	2015-03-19	11	0	dengue	2
64	LaPista	interv	ollanta	2015-03-19	11	0	dengue	2
86	LaPista	interv	ollanta	2015-03-19	11	0	dengue	2
90	LaPista	interv	ollanta	2015-03-19	11	0	dengue	2
103	LaPista	interv	ollanta	2015-03-19	11	0	dengue	2
4	LaPista	interv	ollanta	2015-03-26	12	0	dengue	2
8	LaPista	interv	ollanta	2015-03-26	12	58	dengue	2
12	LaPista	interv	ollanta	2015-03-26	12	0	dengue	2
28	LaPista	interv	ollanta	2015-03-26	12	0	dengue	2
32	LaPista	interv	ollanta	2015-03-26	12	0	dengue	2
41	LaPista	interv	ollanta	2015-03-26	12	0	dengue	2
52	LaPista	interv	ollanta	2015-03-26	12	0	dengue	2
55	LaPista	interv	ollanta	2015-03-26	12	0	dengue	2
64	LaPista	interv	ollanta	2015-03-26	12	0	dengue	2
86	LaPista	interv	ollanta	2015-03-26	12	0	dengue	2
90	LaPista	interv	ollanta	2015-03-26	12	0	dengue	2
103	LaPista	interv	ollanta	2015-03-26	12	0	dengue	2
4	LaPista	interv	ollanta	2015-03-05	9	0	malaria	3
8	LaPista	interv	ollanta	2015-03-05	9	0	malaria	3
12	LaPista	interv	ollanta	2015-03-05	9	0	malaria	3
28	LaPista	interv	ollanta	2015-03-05	9	0	malaria	3
32	LaPista	interv	ollanta	2015-03-05	9	0	malaria	3
41	LaPista	interv	ollanta	2015-03-05	9	0	malaria	3
52	LaPista	interv	ollanta	2015-03-05	9	0	malaria	3
55	LaPista	interv	ollanta	2015-03-05	9	0	malaria	3
64	LaPista	interv	ollanta	2015-03-05	9	0	malaria	3
86	LaPista	interv	ollanta	2015-03-05	9	0	malaria	3
90	LaPista	interv	ollanta	2015-03-05	9	0	malaria	3
103	LaPista	interv	ollanta	2015-03-05	9	0	malaria	3
4	LaPista	interv	ollanta	2015-03-12	10	0	malaria	3
8	LaPista	interv	ollanta	2015-03-12	10	0	malaria	3
12	LaPista	interv	ollanta	2015-03-12	10	0	malaria	3
28	LaPista	interv	ollanta	2015-03-12	10	0	malaria	3
32	LaPista	interv	ollanta	2015-03-12	10	0	malaria	3
41	LaPista	interv	ollanta	2015-03-12	10	0	malaria	3
52	LaPista	interv	ollanta	2015-03-12	10	0	malaria	3
55	LaPista	interv	ollanta	2015-03-12	10	0	malaria	3
64	LaPista	interv	ollanta	2015-03-12	10	0	malaria	3
86	LaPista	interv	ollanta	2015-03-12	10	0	malaria	3
90	LaPista	interv	ollanta	2015-03-12	10	0	malaria	3
103	LaPista	interv	ollanta	2015-03-12	10	0	malaria	3
4	LaPista	interv	ollanta	2015-03-19	11	0	malaria	3
8	LaPista	interv	ollanta	2015-03-19	11	0	malaria	3
12	LaPista	interv	ollanta	2015-03-19	11	0	malaria	3
28	LaPista	interv	ollanta	2015-03-19	11	0	malaria	3
32	LaPista	interv	ollanta	2015-03-19	11	0	malaria	3
41	LaPista	interv	ollanta	2015-03-19	11	0	malaria	3
52	LaPista	interv	ollanta	2015-03-19	11	0	malaria	3
55	LaPista	interv	ollanta	2015-03-19	11	0	malaria	3
64	LaPista	interv	ollanta	2015-03-19	11	0	malaria	3
86	LaPista	interv	ollanta	2015-03-19	11	0	malaria	3
90	LaPista	interv	ollanta	2015-03-19	11	0	malaria	3
103	LaPista	interv	ollanta	2015-03-19	11	0	malaria	3
4	LaPista	interv	ollanta	2015-03-26	12	0	malaria	3
8	LaPista	interv	ollanta	2015-03-26	12	0	malaria	3
12	LaPista	interv	ollanta	2015-03-26	12	0	malaria	3
28	LaPista	interv	ollanta	2015-03-26	12	0	malaria	3
32	LaPista	interv	ollanta	2015-03-26	12	0	malaria	3
41	LaPista	interv	ollanta	2015-03-26	12	0	malaria	3
52	LaPista	interv	ollanta	2015-03-26	12	0	malaria	3
55	LaPista	interv	ollanta	2015-03-26	12	0	malaria	3
64	LaPista	interv	ollanta	2015-03-26	12	0	malaria	3
86	LaPista	interv	ollanta	2015-03-26	12	0	malaria	3
90	LaPista	interv	ollanta	2015-03-26	12	0	malaria	3
103	LaPista	interv	ollanta	2015-03-26	12	0	malaria	3
10	LaHojitaVerde	interv	ollanta	2015-03-05	9	0	dengue	2
12	LaHojitaVerde	interv	ollanta	2015-03-05	9	0	dengue	2
21	LaHojitaVerde	interv	ollanta	2015-03-05	9	0	dengue	2
28	LaHojitaVerde	interv	ollanta	2015-03-05	9	0	dengue	2
31	LaHojitaVerde	interv	ollanta	2015-03-05	9	0	dengue	2
53	LaHojitaVerde	interv	ollanta	2015-03-05	9	0	dengue	2
s/n	LaHojitaVerde	interv	ollanta	2015-03-05	9	0	dengue	2
s/n	LaHojitaVerde	interv	ollanta	2015-03-05	9	0	dengue	2
s/n	LaHojitaVerde	interv	ollanta	2015-03-05	9	0	dengue	2
s/n	LaHojitaVerde	interv	ollanta	2015-03-05	9	0	dengue	2
s/n	LaHojitaVerde	interv	ollanta	2015-03-05	9	0	dengue	2
s/n	LaHojitaVerde	interv	ollanta	2015-03-05	9	0	dengue	2
10	LaHojitaVerde	interv	ollanta	2015-03-12	10	0	dengue	2
12	LaHojitaVerde	interv	ollanta	2015-03-12	10	0	dengue	2
21	LaHojitaVerde	interv	ollanta	2015-03-12	10	0	dengue	2
28	LaHojitaVerde	interv	ollanta	2015-03-12	10	0	dengue	2
31	LaHojitaVerde	interv	ollanta	2015-03-12	10	0	dengue	2
53	LaHojitaVerde	interv	ollanta	2015-03-12	10	0	dengue	2
s/n	LaHojitaVerde	interv	ollanta	2015-03-12	10	0	dengue	2
s/n	LaHojitaVerde	interv	ollanta	2015-03-12	10	0	dengue	2
s/n	LaHojitaVerde	interv	ollanta	2015-03-12	10	0	dengue	2
s/n	LaHojitaVerde	interv	ollanta	2015-03-12	10	0	dengue	2
s/n	LaHojitaVerde	interv	ollanta	2015-03-12	10	0	dengue	2
s/n	LaHojitaVerde	interv	ollanta	2015-03-12	10	0	dengue	2
10	LaHojitaVerde	interv	ollanta	2015-03-19	11	0	dengue	2
12	LaHojitaVerde	interv	ollanta	2015-03-19	11	0	dengue	2
21	LaHojitaVerde	interv	ollanta	2015-03-19	11	0	dengue	2
28	LaHojitaVerde	interv	ollanta	2015-03-19	11	0	dengue	2
31	LaHojitaVerde	interv	ollanta	2015-03-19	11	0	dengue	2
53	LaHojitaVerde	interv	ollanta	2015-03-19	11	0	dengue	2
s/n	LaHojitaVerde	interv	ollanta	2015-03-19	11	0	dengue	2
s/n	LaHojitaVerde	interv	ollanta	2015-03-19	11	0	dengue	2
s/n	LaHojitaVerde	interv	ollanta	2015-03-19	11	0	dengue	2
s/n	LaHojitaVerde	interv	ollanta	2015-03-19	11	0	dengue	2
s/n	LaHojitaVerde	interv	ollanta	2015-03-19	11	0	dengue	2
s/n	LaHojitaVerde	interv	ollanta	2015-03-19	11	0	dengue	2
10	LaHojitaVerde	interv	ollanta	2015-03-26	12	0	dengue	2
12	LaHojitaVerde	interv	ollanta	2015-03-26	12	0	dengue	2
21	LaHojitaVerde	interv	ollanta	2015-03-26	12	0	dengue	2
28	LaHojitaVerde	interv	ollanta	2015-03-26	12	0	dengue	2
31	LaHojitaVerde	interv	ollanta	2015-03-26	12	0	dengue	2
53	LaHojitaVerde	interv	ollanta	2015-03-26	12	0	dengue	2
s/n	LaHojitaVerde	interv	ollanta	2015-03-26	12	0	dengue	2
s/n	LaHojitaVerde	interv	ollanta	2015-03-26	12	0	dengue	2
s/n	LaHojitaVerde	interv	ollanta	2015-03-26	12	0	dengue	2
s/n	LaHojitaVerde	interv	ollanta	2015-03-26	12	0	dengue	2
s/n	LaHojitaVerde	interv	ollanta	2015-03-26	12	0	dengue	2
s/n	LaHojitaVerde	interv	ollanta	2015-03-26	12	0	dengue	2
10	LaHojitaVerde	interv	ollanta	2015-03-05	9	0	malaria	3
12	LaHojitaVerde	interv	ollanta	2015-03-05	9	0	malaria	3
21	LaHojitaVerde	interv	ollanta	2015-03-05	9	0	malaria	3
28	LaHojitaVerde	interv	ollanta	2015-03-05	9	0	malaria	3
31	LaHojitaVerde	interv	ollanta	2015-03-05	9	0	malaria	3
53	LaHojitaVerde	interv	ollanta	2015-03-05	9	0	malaria	3
s/n	LaHojitaVerde	interv	ollanta	2015-03-05	9	0	malaria	3
s/n	LaHojitaVerde	interv	ollanta	2015-03-05	9	0	malaria	3
s/n	LaHojitaVerde	interv	ollanta	2015-03-05	9	0	malaria	3
s/n	LaHojitaVerde	interv	ollanta	2015-03-05	9	0	malaria	3
s/n	LaHojitaVerde	interv	ollanta	2015-03-05	9	0	malaria	3
s/n	LaHojitaVerde	interv	ollanta	2015-03-05	9	0	malaria	3
10	LaHojitaVerde	interv	ollanta	2015-03-12	10	0	malaria	3
12	LaHojitaVerde	interv	ollanta	2015-03-12	10	0	malaria	3
21	LaHojitaVerde	interv	ollanta	2015-03-12	10	0	malaria	3
28	LaHojitaVerde	interv	ollanta	2015-03-12	10	0	malaria	3
31	LaHojitaVerde	interv	ollanta	2015-03-12	10	0	malaria	3
53	LaHojitaVerde	interv	ollanta	2015-03-12	10	0	malaria	3
s/n	LaHojitaVerde	interv	ollanta	2015-03-12	10	0	malaria	3
s/n	LaHojitaVerde	interv	ollanta	2015-03-12	10	0	malaria	3
s/n	LaHojitaVerde	interv	ollanta	2015-03-12	10	0	malaria	3
s/n	LaHojitaVerde	interv	ollanta	2015-03-12	10	0	malaria	3
s/n	LaHojitaVerde	interv	ollanta	2015-03-12	10	0	malaria	3
s/n	LaHojitaVerde	interv	ollanta	2015-03-12	10	0	malaria	3
10	LaHojitaVerde	interv	ollanta	2015-03-19	11	0	malaria	3
12	LaHojitaVerde	interv	ollanta	2015-03-19	11	0	malaria	3
21	LaHojitaVerde	interv	ollanta	2015-03-19	11	0	malaria	3
28	LaHojitaVerde	interv	ollanta	2015-03-19	11	0	malaria	3
31	LaHojitaVerde	interv	ollanta	2015-03-19	11	0	malaria	3
53	LaHojitaVerde	interv	ollanta	2015-03-19	11	0	malaria	3
s/n	LaHojitaVerde	interv	ollanta	2015-03-19	11	0	malaria	3
s/n	LaHojitaVerde	interv	ollanta	2015-03-19	11	0	malaria	3
s/n	LaHojitaVerde	interv	ollanta	2015-03-19	11	0	malaria	3
s/n	LaHojitaVerde	interv	ollanta	2015-03-19	11	0	malaria	3
s/n	LaHojitaVerde	interv	ollanta	2015-03-19	11	0	malaria	3
s/n	LaHojitaVerde	interv	ollanta	2015-03-19	11	0	malaria	3
10	LaHojitaVerde	interv	ollanta	2015-03-26	12	0	malaria	3
12	LaHojitaVerde	interv	ollanta	2015-03-26	12	0	malaria	3
21	LaHojitaVerde	interv	ollanta	2015-03-26	12	0	malaria	3
28	LaHojitaVerde	interv	ollanta	2015-03-26	12	0	malaria	3
31	LaHojitaVerde	interv	ollanta	2015-03-26	12	0	malaria	3
53	LaHojitaVerde	interv	ollanta	2015-03-26	12	0	malaria	3
s/n	LaHojitaVerde	interv	ollanta	2015-03-26	12	0	malaria	3
s/n	LaHojitaVerde	interv	ollanta	2015-03-26	12	0	malaria	3
s/n	LaHojitaVerde	interv	ollanta	2015-03-26	12	0	malaria	3
s/n	LaHojitaVerde	interv	ollanta	2015-03-26	12	0	malaria	3
s/n	LaHojitaVerde	interv	ollanta	2015-03-26	12	0	malaria	3
s/n	LaHojitaVerde	interv	ollanta	2015-03-26	12	0	malaria	3
4	porveni	interv	ollanta	2015-04-07	14	0	dengue	2
25	porveni	interv	ollanta	2015-04-07	14	0	dengue	2
51	porveni	interv	ollanta	2015-04-07	14	15	dengue	2
76	porveni	interv	ollanta	2015-04-07	14	0	dengue	2
104	porveni	interv	ollanta	2015-04-07	14	14	dengue	2
119	porveni	interv	ollanta	2015-04-07	14	0	dengue	2
177	porveni	interv	ollanta	2015-04-07	14	0	dengue	2
220	porveni	interv	ollanta	2015-04-07	14	0	dengue	2
242	porveni	interv	ollanta	2015-04-07	14	0	dengue	2
286	porveni	interv	ollanta	2015-04-07	14	0	dengue	2
326	porveni	interv	ollanta	2015-04-07	14	0	dengue	2
395	porveni	interv	ollanta	2015-04-07	14	0	dengue	2
4	porveni	interv	ollanta	2015-04-13	15	19	dengue	2
25	porveni	interv	ollanta	2015-04-13	15	3	dengue	2
51	porveni	interv	ollanta	2015-04-13	15	31	dengue	2
76	porveni	interv	ollanta	2015-04-13	15	17	dengue	2
104	porveni	interv	ollanta	2015-04-13	15	0	dengue	2
119	porveni	interv	ollanta	2015-04-13	15	0	dengue	2
177	porveni	interv	ollanta	2015-04-13	15	0	dengue	2
220	porveni	interv	ollanta	2015-04-13	15	0	dengue	2
242	porveni	interv	ollanta	2015-04-13	15	0	dengue	2
286	porveni	interv	ollanta	2015-04-13	15	0	dengue	2
326	porveni	interv	ollanta	2015-04-13	15	5	dengue	2
395	porveni	interv	ollanta	2015-04-13	15	0	dengue	2
4	porveni	interv	ollanta	2015-04-20	16	42	dengue	2
25	porveni	interv	ollanta	2015-04-20	16	36	dengue	2
51	porveni	interv	ollanta	2015-04-20	16	64	dengue	2
76	porveni	interv	ollanta	2015-04-20	16	6	dengue	2
104	porveni	interv	ollanta	2015-04-20	16	0	dengue	2
119	porveni	interv	ollanta	2015-04-20	16	0	dengue	2
177	porveni	interv	ollanta	2015-04-20	16	0	dengue	2
220	porveni	interv	ollanta	2015-04-20	16	0	dengue	2
242	porveni	interv	ollanta	2015-04-20	16	0	dengue	2
286	porveni	interv	ollanta	2015-04-20	16	0	dengue	2
326	porveni	interv	ollanta	2015-04-20	16	0	dengue	2
395	porveni	interv	ollanta	2015-04-20	16	33	dengue	2
4	porveni	interv	ollanta	2015-04-27	17	0	dengue	2
25	porveni	interv	ollanta	2015-04-27	17	8	dengue	2
51	porveni	interv	ollanta	2015-04-27	17	24	dengue	2
76	porveni	interv	ollanta	2015-04-27	17	0	dengue	2
104	porveni	interv	ollanta	2015-04-27	17	0	dengue	2
119	porveni	interv	ollanta	2015-04-27	17	0	dengue	2
177	porveni	interv	ollanta	2015-04-27	17	0	dengue	2
220	porveni	interv	ollanta	2015-04-27	17	0	dengue	2
242	porveni	interv	ollanta	2015-04-27	17	60	dengue	2
286	porveni	interv	ollanta	2015-04-27	17	42	dengue	2
326	porveni	interv	ollanta	2015-04-27	17	9	dengue	2
395	porveni	interv	ollanta	2015-04-27	17	0	dengue	2
4	porveni	interv	ollanta	2015-04-07	14	15	malaria	3
25	porveni	interv	ollanta	2015-04-07	14	32	malaria	3
51	porveni	interv	ollanta	2015-04-07	14	43	malaria	3
76	porveni	interv	ollanta	2015-04-07	14	0	malaria	3
104	porveni	interv	ollanta	2015-04-07	14	0	malaria	3
119	porveni	interv	ollanta	2015-04-07	14	0	malaria	3
177	porveni	interv	ollanta	2015-04-07	14	0	malaria	3
220	porveni	interv	ollanta	2015-04-07	14	0	malaria	3
242	porveni	interv	ollanta	2015-04-07	14	0	malaria	3
286	porveni	interv	ollanta	2015-04-07	14	0	malaria	3
326	porveni	interv	ollanta	2015-04-07	14	0	malaria	3
395	porveni	interv	ollanta	2015-04-07	14	25	malaria	3
4	porveni	interv	ollanta	2015-04-13	15	0	malaria	3
25	porveni	interv	ollanta	2015-04-13	15	0	malaria	3
51	porveni	interv	ollanta	2015-04-13	15	0	malaria	3
76	porveni	interv	ollanta	2015-04-13	15	131	malaria	3
104	porveni	interv	ollanta	2015-04-13	15	0	malaria	3
119	porveni	interv	ollanta	2015-04-13	15	0	malaria	3
177	porveni	interv	ollanta	2015-04-13	15	0	malaria	3
220	porveni	interv	ollanta	2015-04-13	15	0	malaria	3
242	porveni	interv	ollanta	2015-04-13	15	0	malaria	3
286	porveni	interv	ollanta	2015-04-13	15	0	malaria	3
326	porveni	interv	ollanta	2015-04-13	15	0	malaria	3
395	porveni	interv	ollanta	2015-04-13	15	0	malaria	3
4	porveni	interv	ollanta	2015-04-20	16	25	malaria	3
25	porveni	interv	ollanta	2015-04-20	16	38	malaria	3
51	porveni	interv	ollanta	2015-04-20	16	0	malaria	3
76	porveni	interv	ollanta	2015-04-20	16	0	malaria	3
104	porveni	interv	ollanta	2015-04-20	16	18	malaria	3
119	porveni	interv	ollanta	2015-04-20	16	0	malaria	3
177	porveni	interv	ollanta	2015-04-20	16	0	malaria	3
220	porveni	interv	ollanta	2015-04-20	16	0	malaria	3
242	porveni	interv	ollanta	2015-04-20	16	0	malaria	3
286	porveni	interv	ollanta	2015-04-20	16	0	malaria	3
326	porveni	interv	ollanta	2015-04-20	16	49	malaria	3
395	porveni	interv	ollanta	2015-04-20	16	2	malaria	3
4	porveni	interv	ollanta	2015-04-27	17	118	malaria	3
25	porveni	interv	ollanta	2015-04-27	17	43	malaria	3
51	porveni	interv	ollanta	2015-04-27	17	97	malaria	3
76	porveni	interv	ollanta	2015-04-27	17	0	malaria	3
104	porveni	interv	ollanta	2015-04-27	17	29	malaria	3
119	porveni	interv	ollanta	2015-04-27	17	37	malaria	3
177	porveni	interv	ollanta	2015-04-27	17	0	malaria	3
220	porveni	interv	ollanta	2015-04-27	17	0	malaria	3
242	porveni	interv	ollanta	2015-04-27	17	0	malaria	3
286	porveni	interv	ollanta	2015-04-27	17	59	malaria	3
326	porveni	interv	ollanta	2015-04-27	17	0	malaria	3
395	porveni	interv	ollanta	2015-04-27	17	0	malaria	3
S/N	porveni	interv	ovitrampa	2015-04-13	15	240	control	1
119	porveni	interv	ovitrampa	2015-04-13	15	16	control	1
286	porveni	interv	ovitrampa	2015-04-13	15	4	control	1
326	porveni	interv	ovitrampa	2015-04-13	15	23	control	1
51	porveni	interv	ovitrampa	2015-04-13	15	0	control	1
242	porveni	interv	ovitrampa	2015-04-13	15	0	control	1
4	porveni	interv	ovitrampa	2015-04-13	15	0	control	1
76	porveni	interv	ovitrampa	2015-04-13	15	0	control	1
169	porveni	interv	ovitrampa	2015-04-13	15	0	control	1
93	porveni	interv	ovitrampa	2015-04-13	15	0	control	1
37	porveni	interv	ovitrampa	2015-04-13	15	0	control	1
416	porveni	interv	ovitrampa	2015-04-13	15	0	control	1
S/N	porveni	interv	ovitrampa	2015-04-13	15	0	control	1
426	porveni	interv	ovitrampa	2015-04-13	15	0	control	1
335	porveni	interv	ovitrampa	2015-04-13	15	0	control	1
156	porveni	interv	ovitrampa	2015-04-13	15	0	control	1
304	porveni	interv	ovitrampa	2015-04-13	15	0	control	1
266	porveni	interv	ovitrampa	2015-04-13	15	0	control	1
264	porveni	interv	ovitrampa	2015-04-13	15	0	control	1
104	porveni	interv	ovitrampa	2015-04-13	15	0	control	1
177	porveni	interv	ovitrampa	2015-04-13	15	0	control	1
220	porveni	interv	ovitrampa	2015-04-13	15	0	control	1
395	porveni	interv	ovitrampa	2015-04-13	15	0	control	1
25	porveni	interv	ovitrampa	2015-04-13	15	0	control	1
S/N	porveni	interv	ovitrampa	2015-04-20	16	106	control	1
119	porveni	interv	ovitrampa	2015-04-20	16	4	control	1
286	porveni	interv	ovitrampa	2015-04-20	16	0	control	1
326	porveni	interv	ovitrampa	2015-04-20	16	0	control	1
51	porveni	interv	ovitrampa	2015-04-20	16	62	control	1
242	porveni	interv	ovitrampa	2015-04-20	16	15	control	1
4	porveni	interv	ovitrampa	2015-04-20	16	15	control	1
76	porveni	interv	ovitrampa	2015-04-20	16	0	control	1
169	porveni	interv	ovitrampa	2015-04-20	16	0	control	1
93	porveni	interv	ovitrampa	2015-04-20	16	0	control	1
37	porveni	interv	ovitrampa	2015-04-20	16	0	control	1
416	porveni	interv	ovitrampa	2015-04-20	16	0	control	1
S/N	porveni	interv	ovitrampa	2015-04-20	16	0	control	1
426	porveni	interv	ovitrampa	2015-04-20	16	0	control	1
335	porveni	interv	ovitrampa	2015-04-20	16	0	control	1
156	porveni	interv	ovitrampa	2015-04-20	16	0	control	1
304	porveni	interv	ovitrampa	2015-04-20	16	0	control	1
266	porveni	interv	ovitrampa	2015-04-20	16	0	control	1
264	porveni	interv	ovitrampa	2015-04-20	16	0	control	1
104	porveni	interv	ovitrampa	2015-04-20	16	0	control	1
177	porveni	interv	ovitrampa	2015-04-20	16	0	control	1
220	porveni	interv	ovitrampa	2015-04-20	16	0	control	1
395	porveni	interv	ovitrampa	2015-04-20	16	0	control	1
25	porveni	interv	ovitrampa	2015-04-20	16	0	control	1
S/N	porveni	interv	ovitrampa	2015-04-27	17	0	control	1
119	porveni	interv	ovitrampa	2015-04-27	17	26	control	1
286	porveni	interv	ovitrampa	2015-04-27	17	0	control	1
326	porveni	interv	ovitrampa	2015-04-27	17	0	control	1
51	porveni	interv	ovitrampa	2015-04-27	17	56	control	1
242	porveni	interv	ovitrampa	2015-04-27	17	0	control	1
4	porveni	interv	ovitrampa	2015-04-27	17	119	control	1
76	porveni	interv	ovitrampa	2015-04-27	17	0	control	1
169	porveni	interv	ovitrampa	2015-04-27	17	0	control	1
93	porveni	interv	ovitrampa	2015-04-27	17	0	control	1
37	porveni	interv	ovitrampa	2015-04-27	17	0	control	1
416	porveni	interv	ovitrampa	2015-04-27	17	53	control	1
S/N	porveni	interv	ovitrampa	2015-04-27	17	19	control	1
426	porveni	interv	ovitrampa	2015-04-27	17	39	control	1
335	porveni	interv	ovitrampa	2015-04-27	17	0	control	1
156	porveni	interv	ovitrampa	2015-04-27	17	0	control	1
304	porveni	interv	ovitrampa	2015-04-27	17	0	control	1
266	porveni	interv	ovitrampa	2015-04-27	17	13	control	1
264	porveni	interv	ovitrampa	2015-04-27	17	0	control	1
104	porveni	interv	ovitrampa	2015-04-27	17	30	control	1
177	porveni	interv	ovitrampa	2015-04-27	17	0	control	1
220	porveni	interv	ovitrampa	2015-04-27	17	0	control	1
395	porveni	interv	ovitrampa	2015-04-27	17	0	control	1
25	porveni	interv	ovitrampa	2015-04-27	17	0	control	1
55	centro	interv	ollanta	2015-04-07	14	94	dengue	2
129	centro	interv	ollanta	2015-04-07	14	0	dengue	2
160	centro	interv	ollanta	2015-04-07	14	0	dengue	2
163	centro	interv	ollanta	2015-04-07	14	0	dengue	2
200	centro	interv	ollanta	2015-04-07	14	43	dengue	2
227	centro	interv	ollanta	2015-04-07	14	9	dengue	2
237	centro	interv	ollanta	2015-04-07	14	0	dengue	2
288	centro	interv	ollanta	2015-04-07	14	38	dengue	2
311	centro	interv	ollanta	2015-04-07	14	3	dengue	2
352	centro	interv	ollanta	2015-04-07	14	27	dengue	2
372	centro	interv	ollanta	2015-04-07	14	93	dengue	2
402	centro	interv	ollanta	2015-04-07	14	0	dengue	2
55	centro	interv	ollanta	2015-04-13	15	57	dengue	2
129	centro	interv	ollanta	2015-04-13	15	0	dengue	2
160	centro	interv	ollanta	2015-04-13	15	0	dengue	2
163	centro	interv	ollanta	2015-04-13	15	127	dengue	2
200	centro	interv	ollanta	2015-04-13	15	56	dengue	2
227	centro	interv	ollanta	2015-04-13	15	47	dengue	2
237	centro	interv	ollanta	2015-04-13	15	46	dengue	2
288	centro	interv	ollanta	2015-04-13	15	218	dengue	2
311	centro	interv	ollanta	2015-04-13	15	126	dengue	2
352	centro	interv	ollanta	2015-04-13	15	0	dengue	2
372	centro	interv	ollanta	2015-04-13	15	0	dengue	2
402	centro	interv	ollanta	2015-04-13	15	0	dengue	2
55	centro	interv	ollanta	2015-04-20	16	75	dengue	2
129	centro	interv	ollanta	2015-04-20	16	0	dengue	2
160	centro	interv	ollanta	2015-04-20	16	0	dengue	2
163	centro	interv	ollanta	2015-04-20	16	0	dengue	2
200	centro	interv	ollanta	2015-04-20	16	0	dengue	2
227	centro	interv	ollanta	2015-04-20	16	12	dengue	2
237	centro	interv	ollanta	2015-04-20	16	19	dengue	2
288	centro	interv	ollanta	2015-04-20	16	115	dengue	2
311	centro	interv	ollanta	2015-04-20	16	0	dengue	2
352	centro	interv	ollanta	2015-04-20	16	60	dengue	2
372	centro	interv	ollanta	2015-04-20	16	58	dengue	2
402	centro	interv	ollanta	2015-04-20	16	27	dengue	2
55	centro	interv	ollanta	2015-04-27	17	0	dengue	2
129	centro	interv	ollanta	2015-04-27	17	30	dengue	2
160	centro	interv	ollanta	2015-04-27	17	0	dengue	2
163	centro	interv	ollanta	2015-04-27	17	0	dengue	2
200	centro	interv	ollanta	2015-04-27	17	3	dengue	2
227	centro	interv	ollanta	2015-04-27	17	14	dengue	2
237	centro	interv	ollanta	2015-04-27	17	12	dengue	2
288	centro	interv	ollanta	2015-04-27	17	157	dengue	2
311	centro	interv	ollanta	2015-04-27	17	22	dengue	2
352	centro	interv	ollanta	2015-04-27	17	32	dengue	2
372	centro	interv	ollanta	2015-04-27	17	10	dengue	2
402	centro	interv	ollanta	2015-04-27	17	7	dengue	2
55	centro	interv	ollanta	2015-04-07	14	108	malaria	3
129	centro	interv	ollanta	2015-04-07	14	0	malaria	3
160	centro	interv	ollanta	2015-04-07	14	0	malaria	3
163	centro	interv	ollanta	2015-04-07	14	72	malaria	3
200	centro	interv	ollanta	2015-04-07	14	7	malaria	3
227	centro	interv	ollanta	2015-04-07	14	12	malaria	3
237	centro	interv	ollanta	2015-04-07	14	26	malaria	3
288	centro	interv	ollanta	2015-04-07	14	20	malaria	3
311	centro	interv	ollanta	2015-04-07	14	83	malaria	3
352	centro	interv	ollanta	2015-04-07	14	0	malaria	3
372	centro	interv	ollanta	2015-04-07	14	0	malaria	3
402	centro	interv	ollanta	2015-04-07	14	0	malaria	3
55	centro	interv	ollanta	2015-04-13	15	10	malaria	3
129	centro	interv	ollanta	2015-04-13	15	0	malaria	3
160	centro	interv	ollanta	2015-04-13	15	48	malaria	3
163	centro	interv	ollanta	2015-04-13	15	0	malaria	3
200	centro	interv	ollanta	2015-04-13	15	2	malaria	3
227	centro	interv	ollanta	2015-04-13	15	15	malaria	3
237	centro	interv	ollanta	2015-04-13	15	0	malaria	3
288	centro	interv	ollanta	2015-04-13	15	150	malaria	3
311	centro	interv	ollanta	2015-04-13	15	0	malaria	3
352	centro	interv	ollanta	2015-04-13	15	36	malaria	3
372	centro	interv	ollanta	2015-04-13	15	66	malaria	3
402	centro	interv	ollanta	2015-04-13	15	0	malaria	3
55	centro	interv	ollanta	2015-04-20	16	0	malaria	3
129	centro	interv	ollanta	2015-04-20	16	0	malaria	3
160	centro	interv	ollanta	2015-04-20	16	0	malaria	3
163	centro	interv	ollanta	2015-04-20	16	83	malaria	3
200	centro	interv	ollanta	2015-04-20	16	4	malaria	3
227	centro	interv	ollanta	2015-04-20	16	75	malaria	3
237	centro	interv	ollanta	2015-04-20	16	88	malaria	3
288	centro	interv	ollanta	2015-04-20	16	126	malaria	3
311	centro	interv	ollanta	2015-04-20	16	32	malaria	3
352	centro	interv	ollanta	2015-04-20	16	35	malaria	3
372	centro	interv	ollanta	2015-04-20	16	0	malaria	3
402	centro	interv	ollanta	2015-04-20	16	30	malaria	3
55	centro	interv	ollanta	2015-04-27	17	85	malaria	3
129	centro	interv	ollanta	2015-04-27	17	0	malaria	3
160	centro	interv	ollanta	2015-04-27	17	0	malaria	3
163	centro	interv	ollanta	2015-04-27	17	24	malaria	3
200	centro	interv	ollanta	2015-04-27	17	52	malaria	3
227	centro	interv	ollanta	2015-04-27	17	42	malaria	3
237	centro	interv	ollanta	2015-04-27	17	38	malaria	3
288	centro	interv	ollanta	2015-04-27	17	92	malaria	3
311	centro	interv	ollanta	2015-04-27	17	51	malaria	3
352	centro	interv	ollanta	2015-04-27	17	48	malaria	3
372	centro	interv	ollanta	2015-04-27	17	0	malaria	3
402	centro	interv	ollanta	2015-04-27	17	53	malaria	3
55	centro	interv	ovitrampa	2015-04-13	15	5	control	1
237	centro	interv	ovitrampa	2015-04-13	15	129	control	1
288	centro	interv	ovitrampa	2015-04-13	15	11	control	1
402	centro	interv	ovitrampa	2015-04-13	15	22	control	1
134	centro	interv	ovitrampa	2015-04-13	15	24	control	1
S/N	centro	interv	ovitrampa	2015-04-13	15	18	control	1
187	centro	interv	ovitrampa	2015-04-13	15	32	control	1
200	centro	interv	ovitrampa	2015-04-13	15	0	control	1
311	centro	interv	ovitrampa	2015-04-13	15	0	control	1
227	centro	interv	ovitrampa	2015-04-13	15	0	control	1
129	centro	interv	ovitrampa	2015-04-13	15	0	control	1
174	centro	interv	ovitrampa	2015-04-13	15	0	control	1
372	centro	interv	ovitrampa	2015-04-13	15	0	control	1
163	centro	interv	ovitrampa	2015-04-13	15	0	control	1
160	centro	interv	ovitrampa	2015-04-13	15	0	control	1
300	centro	interv	ovitrampa	2015-04-13	15	0	control	1
282	centro	interv	ovitrampa	2015-04-13	15	0	control	1
61	centro	interv	ovitrampa	2015-04-13	15	0	control	1
85	centro	interv	ovitrampa	2015-04-13	15	0	control	1
243	centro	interv	ovitrampa	2015-04-13	15	0	control	1
253	centro	interv	ovitrampa	2015-04-13	15	0	control	1
385	centro	interv	ovitrampa	2015-04-13	15	0	control	1
S/N	centro	interv	ovitrampa	2015-04-13	15	0	control	1
437	centro	interv	ovitrampa	2015-04-13	15	0	control	1
55	centro	interv	ovitrampa	2015-04-20	16	0	control	1
237	centro	interv	ovitrampa	2015-04-20	16	73	control	1
288	centro	interv	ovitrampa	2015-04-20	16	31	control	1
402	centro	interv	ovitrampa	2015-04-20	16	8	control	1
134	centro	interv	ovitrampa	2015-04-20	16	20	control	1
S/N	centro	interv	ovitrampa	2015-04-20	16	0	control	1
187	centro	interv	ovitrampa	2015-04-20	16	18	control	1
200	centro	interv	ovitrampa	2015-04-20	16	67	control	1
311	centro	interv	ovitrampa	2015-04-20	16	12	control	1
227	centro	interv	ovitrampa	2015-04-20	16	17	control	1
129	centro	interv	ovitrampa	2015-04-20	16	12	control	1
174	centro	interv	ovitrampa	2015-04-20	16	6	control	1
372	centro	interv	ovitrampa	2015-04-20	16	97	control	1
163	centro	interv	ovitrampa	2015-04-20	16	0	control	1
160	centro	interv	ovitrampa	2015-04-20	16	0	control	1
300	centro	interv	ovitrampa	2015-04-20	16	0	control	1
282	centro	interv	ovitrampa	2015-04-20	16	0	control	1
61	centro	interv	ovitrampa	2015-04-20	16	0	control	1
85	centro	interv	ovitrampa	2015-04-20	16	0	control	1
243	centro	interv	ovitrampa	2015-04-20	16	0	control	1
253	centro	interv	ovitrampa	2015-04-20	16	0	control	1
385	centro	interv	ovitrampa	2015-04-20	16	0	control	1
S/N	centro	interv	ovitrampa	2015-04-20	16	0	control	1
437	centro	interv	ovitrampa	2015-04-20	16	0	control	1
55	centro	interv	ovitrampa	2015-04-27	17	8	control	1
237	centro	interv	ovitrampa	2015-04-27	17	70	control	1
288	centro	interv	ovitrampa	2015-04-27	17	32	control	1
402	centro	interv	ovitrampa	2015-04-27	17	36	control	1
134	centro	interv	ovitrampa	2015-04-27	17	12	control	1
S/N	centro	interv	ovitrampa	2015-04-27	17	0	control	1
187	centro	interv	ovitrampa	2015-04-27	17	44	control	1
200	centro	interv	ovitrampa	2015-04-27	17	0	control	1
311	centro	interv	ovitrampa	2015-04-27	17	31	control	1
227	centro	interv	ovitrampa	2015-04-27	17	0	control	1
129	centro	interv	ovitrampa	2015-04-27	17	0	control	1
174	centro	interv	ovitrampa	2015-04-27	17	18	control	1
372	centro	interv	ovitrampa	2015-04-27	17	236	control	1
163	centro	interv	ovitrampa	2015-04-27	17	7	control	1
160	centro	interv	ovitrampa	2015-04-27	17	0	control	1
300	centro	interv	ovitrampa	2015-04-27	17	1	control	1
282	centro	interv	ovitrampa	2015-04-27	17	1	control	1
61	centro	interv	ovitrampa	2015-04-27	17	1	control	1
85	centro	interv	ovitrampa	2015-04-27	17	0	control	1
243	centro	interv	ovitrampa	2015-04-27	17	0	control	1
253	centro	interv	ovitrampa	2015-04-27	17	0	control	1
385	centro	interv	ovitrampa	2015-04-27	17	0	control	1
S/N	centro	interv	ovitrampa	2015-04-27	17	0	control	1
437	centro	interv	ovitrampa	2015-04-27	17	0	control	1
29	esperan	interv	ollanta	2015-04-07	14	11	dengue	2
47	esperan	interv	ollanta	2015-04-07	14	6	dengue	2
64	esperan	interv	ollanta	2015-04-07	14	0	dengue	2
70	esperan	interv	ollanta	2015-04-07	14	0	dengue	2
89	esperan	interv	ollanta	2015-04-07	14	0	dengue	2
113	esperan	interv	ollanta	2015-04-07	14	17	dengue	2
131	esperan	interv	ollanta	2015-04-07	14	0	dengue	2
174	esperan	interv	ollanta	2015-04-07	14	0	dengue	2
195	esperan	interv	ollanta	2015-04-07	14	0	dengue	2
211	esperan	interv	ollanta	2015-04-07	14	7	dengue	2
239	esperan	interv	ollanta	2015-04-07	14	94	dengue	2
260	esperan	interv	ollanta	2015-04-07	14	0	dengue	2
29	esperan	interv	ollanta	2015-04-13	15	83	dengue	2
47	esperan	interv	ollanta	2015-04-13	15	0	dengue	2
64	esperan	interv	ollanta	2015-04-13	15	0	dengue	2
70	esperan	interv	ollanta	2015-04-13	15	0	dengue	2
89	esperan	interv	ollanta	2015-04-13	15	0	dengue	2
113	esperan	interv	ollanta	2015-04-13	15	4	dengue	2
131	esperan	interv	ollanta	2015-04-13	15	0	dengue	2
174	esperan	interv	ollanta	2015-04-13	15	8	dengue	2
195	esperan	interv	ollanta	2015-04-13	15	12	dengue	2
211	esperan	interv	ollanta	2015-04-13	15	0	dengue	2
239	esperan	interv	ollanta	2015-04-13	15	601	dengue	2
260	esperan	interv	ollanta	2015-04-13	15	0	dengue	2
29	esperan	interv	ollanta	2015-04-20	16	163	dengue	2
47	esperan	interv	ollanta	2015-04-20	16	84	dengue	2
64	esperan	interv	ollanta	2015-04-20	16	20	dengue	2
70	esperan	interv	ollanta	2015-04-20	16	52	dengue	2
89	esperan	interv	ollanta	2015-04-20	16	0	dengue	2
113	esperan	interv	ollanta	2015-04-20	16	60	dengue	2
131	esperan	interv	ollanta	2015-04-20	16	0	dengue	2
174	esperan	interv	ollanta	2015-04-20	16	38	dengue	2
195	esperan	interv	ollanta	2015-04-20	16	28	dengue	2
211	esperan	interv	ollanta	2015-04-20	16	0	dengue	2
239	esperan	interv	ollanta	2015-04-20	16	511	dengue	2
260	esperan	interv	ollanta	2015-04-20	16	0	dengue	2
29	esperan	interv	ollanta	2015-04-27	17	11	dengue	2
47	esperan	interv	ollanta	2015-04-27	17	20	dengue	2
64	esperan	interv	ollanta	2015-04-27	17	0	dengue	2
70	esperan	interv	ollanta	2015-04-27	17	0	dengue	2
89	esperan	interv	ollanta	2015-04-27	17	0	dengue	2
113	esperan	interv	ollanta	2015-04-27	17	225	dengue	2
131	esperan	interv	ollanta	2015-04-27	17	0	dengue	2
174	esperan	interv	ollanta	2015-04-27	17	0	dengue	2
195	esperan	interv	ollanta	2015-04-27	17	15	dengue	2
211	esperan	interv	ollanta	2015-04-27	17	82	dengue	2
239	esperan	interv	ollanta	2015-04-27	17	497	dengue	2
260	esperan	interv	ollanta	2015-04-27	17	0	dengue	2
29	esperan	interv	ollanta	2015-04-07	14	0	malaria	3
47	esperan	interv	ollanta	2015-04-07	14	0	malaria	3
64	esperan	interv	ollanta	2015-04-07	14	0	malaria	3
70	esperan	interv	ollanta	2015-04-07	14	0	malaria	3
89	esperan	interv	ollanta	2015-04-07	14	57	malaria	3
113	esperan	interv	ollanta	2015-04-07	14	0	malaria	3
131	esperan	interv	ollanta	2015-04-07	14	0	malaria	3
174	esperan	interv	ollanta	2015-04-07	14	0	malaria	3
195	esperan	interv	ollanta	2015-04-07	14	0	malaria	3
211	esperan	interv	ollanta	2015-04-07	14	0	malaria	3
239	esperan	interv	ollanta	2015-04-07	14	75	malaria	3
260	esperan	interv	ollanta	2015-04-07	14	0	malaria	3
29	esperan	interv	ollanta	2015-04-13	15	68	malaria	3
47	esperan	interv	ollanta	2015-04-13	15	14	malaria	3
64	esperan	interv	ollanta	2015-04-13	15	0	malaria	3
70	esperan	interv	ollanta	2015-04-13	15	0	malaria	3
89	esperan	interv	ollanta	2015-04-13	15	176	malaria	3
113	esperan	interv	ollanta	2015-04-13	15	0	malaria	3
131	esperan	interv	ollanta	2015-04-13	15	0	malaria	3
174	esperan	interv	ollanta	2015-04-13	15	0	malaria	3
195	esperan	interv	ollanta	2015-04-13	15	0	malaria	3
211	esperan	interv	ollanta	2015-04-13	15	0	malaria	3
239	esperan	interv	ollanta	2015-04-13	15	186	malaria	3
260	esperan	interv	ollanta	2015-04-13	15	0	malaria	3
29	esperan	interv	ollanta	2015-04-20	16	22	malaria	3
47	esperan	interv	ollanta	2015-04-20	16	0	malaria	3
64	esperan	interv	ollanta	2015-04-20	16	0	malaria	3
70	esperan	interv	ollanta	2015-04-20	16	0	malaria	3
89	esperan	interv	ollanta	2015-04-20	16	15	malaria	3
113	esperan	interv	ollanta	2015-04-20	16	20	malaria	3
131	esperan	interv	ollanta	2015-04-20	16	8	malaria	3
174	esperan	interv	ollanta	2015-04-20	16	0	malaria	3
195	esperan	interv	ollanta	2015-04-20	16	26	malaria	3
211	esperan	interv	ollanta	2015-04-20	16	0	malaria	3
239	esperan	interv	ollanta	2015-04-20	16	215	malaria	3
260	esperan	interv	ollanta	2015-04-20	16	0	malaria	3
29	esperan	interv	ollanta	2015-04-27	17	0	malaria	3
47	esperan	interv	ollanta	2015-04-27	17	0	malaria	3
64	esperan	interv	ollanta	2015-04-27	17	0	malaria	3
70	esperan	interv	ollanta	2015-04-27	17	0	malaria	3
89	esperan	interv	ollanta	2015-04-27	17	78	malaria	3
113	esperan	interv	ollanta	2015-04-27	17	0	malaria	3
131	esperan	interv	ollanta	2015-04-27	17	0	malaria	3
174	esperan	interv	ollanta	2015-04-27	17	0	malaria	3
195	esperan	interv	ollanta	2015-04-27	17	25	malaria	3
211	esperan	interv	ollanta	2015-04-27	17	0	malaria	3
239	esperan	interv	ollanta	2015-04-27	17	75	malaria	3
260	esperan	interv	ollanta	2015-04-27	17	0	malaria	3
83	esperan	interv	ovitrampa	2015-04-13	15	49	control	1
140	esperan	interv	ovitrampa	2015-04-13	15	46	control	1
292	esperan	interv	ovitrampa	2015-04-13	15	126	control	1
70	esperan	interv	ovitrampa	2015-04-13	15	15	control	1
89	esperan	interv	ovitrampa	2015-04-13	15	8	control	1
113	esperan	interv	ovitrampa	2015-04-13	15	317	control	1
186	esperan	interv	ovitrampa	2015-04-13	15	113	control	1
174	esperan	interv	ovitrampa	2015-04-13	15	28	control	1
239	esperan	interv	ovitrampa	2015-04-13	15	422	control	1
211	esperan	interv	ovitrampa	2015-04-13	15	0	control	1
29	esperan	interv	ovitrampa	2015-04-13	15	0	control	1
97	esperan	interv	ovitrampa	2015-04-13	15	0	control	1
256	esperan	interv	ovitrampa	2015-04-13	15	0	control	1
133	esperan	interv	ovitrampa	2015-04-13	15	0	control	1
368	esperan	interv	ovitrampa	2015-04-13	15	0	control	1
47	esperan	interv	ovitrampa	2015-04-13	15	0	control	1
325	esperan	interv	ovitrampa	2015-04-13	15	0	control	1
385	esperan	interv	ovitrampa	2015-04-13	15	0	control	1
379	esperan	interv	ovitrampa	2015-04-13	15	0	control	1
266	esperan	interv	ovitrampa	2015-04-13	15	0	control	1
64	esperan	interv	ovitrampa	2015-04-13	15	0	control	1
131	esperan	interv	ovitrampa	2015-04-13	15	0	control	1
165	esperan	interv	ovitrampa	2015-04-13	15	0	control	1
261	esperan	interv	ovitrampa	2015-04-13	15	0	control	1
83	esperan	interv	ovitrampa	2015-04-20	16	10	control	1
140	esperan	interv	ovitrampa	2015-04-20	16	154	control	1
292	esperan	interv	ovitrampa	2015-04-20	16	46	control	1
70	esperan	interv	ovitrampa	2015-04-20	16	0	control	1
89	esperan	interv	ovitrampa	2015-04-20	16	70	control	1
113	esperan	interv	ovitrampa	2015-04-20	16	236	control	1
186	esperan	interv	ovitrampa	2015-04-20	16	0	control	1
174	esperan	interv	ovitrampa	2015-04-20	16	8	control	1
239	esperan	interv	ovitrampa	2015-04-20	16	407	control	1
211	esperan	interv	ovitrampa	2015-04-20	16	29	control	1
29	esperan	interv	ovitrampa	2015-04-20	16	45	control	1
97	esperan	interv	ovitrampa	2015-04-20	16	8	control	1
256	esperan	interv	ovitrampa	2015-04-20	16	12	control	1
133	esperan	interv	ovitrampa	2015-04-20	16	0	control	1
368	esperan	interv	ovitrampa	2015-04-20	16	0	control	1
47	esperan	interv	ovitrampa	2015-04-20	16	0	control	1
325	esperan	interv	ovitrampa	2015-04-20	16	0	control	1
385	esperan	interv	ovitrampa	2015-04-20	16	0	control	1
379	esperan	interv	ovitrampa	2015-04-20	16	0	control	1
266	esperan	interv	ovitrampa	2015-04-20	16	0	control	1
64	esperan	interv	ovitrampa	2015-04-20	16	0	control	1
131	esperan	interv	ovitrampa	2015-04-20	16	0	control	1
165	esperan	interv	ovitrampa	2015-04-20	16	0	control	1
261	esperan	interv	ovitrampa	2015-04-20	16	0	control	1
83	esperan	interv	ovitrampa	2015-04-27	17	119	control	1
140	esperan	interv	ovitrampa	2015-04-27	17	15	control	1
292	esperan	interv	ovitrampa	2015-04-27	17	135	control	1
70	esperan	interv	ovitrampa	2015-04-27	17	34	control	1
89	esperan	interv	ovitrampa	2015-04-27	17	5	control	1
113	esperan	interv	ovitrampa	2015-04-27	17	312	control	1
186	esperan	interv	ovitrampa	2015-04-27	17	79	control	1
174	esperan	interv	ovitrampa	2015-04-27	17	8	control	1
239	esperan	interv	ovitrampa	2015-04-27	17	234	control	1
211	esperan	interv	ovitrampa	2015-04-27	17	18	control	1
29	esperan	interv	ovitrampa	2015-04-27	17	50	control	1
97	esperan	interv	ovitrampa	2015-04-27	17	26	control	1
256	esperan	interv	ovitrampa	2015-04-27	17	0	control	1
133	esperan	interv	ovitrampa	2015-04-27	17	33	control	1
368	esperan	interv	ovitrampa	2015-04-27	17	2	control	1
47	esperan	interv	ovitrampa	2015-04-27	17	13	control	1
325	esperan	interv	ovitrampa	2015-04-27	17	0	control	1
385	esperan	interv	ovitrampa	2015-04-27	17	0	control	1
379	esperan	interv	ovitrampa	2015-04-27	17	0	control	1
266	esperan	interv	ovitrampa	2015-04-27	17	0	control	1
64	esperan	interv	ovitrampa	2015-04-27	17	0	control	1
131	esperan	interv	ovitrampa	2015-04-27	17	0	control	1
165	esperan	interv	ovitrampa	2015-04-27	17	0	control	1
261	esperan	interv	ovitrampa	2015-04-27	17	0	control	1
9	SanMiguel	interv	ollanta	2015-04-01	13	0	dengue	2
29	SanMiguel	interv	ollanta	2015-04-01	13	0	dengue	2
54	SanMiguel	interv	ollanta	2015-04-01	13	0	dengue	2
108	SanMiguel	interv	ollanta	2015-04-01	13	0	dengue	2
151	SanMiguel	interv	ollanta	2015-04-01	13	0	dengue	2
158	SanMiguel	interv	ollanta	2015-04-01	13	0	dengue	2
187	SanMiguel	interv	ollanta	2015-04-01	13	0	dengue	2
220	SanMiguel	interv	ollanta	2015-04-01	13	0	dengue	2
236	SanMiguel	interv	ollanta	2015-04-01	13	0	dengue	2
258	SanMiguel	interv	ollanta	2015-04-01	13	0	dengue	2
303	SanMiguel	interv	ollanta	2015-04-01	13	0	dengue	2
345	SanMiguel	interv	ollanta	2015-04-01	13	0	dengue	2
9	SanMiguel	interv	ollanta	2015-04-16	15	0	dengue	2
29	SanMiguel	interv	ollanta	2015-04-16	15	0	dengue	2
54	SanMiguel	interv	ollanta	2015-04-16	15	0	dengue	2
108	SanMiguel	interv	ollanta	2015-04-16	15	3	dengue	2
151	SanMiguel	interv	ollanta	2015-04-16	15	0	dengue	2
158	SanMiguel	interv	ollanta	2015-04-16	15	0	dengue	2
187	SanMiguel	interv	ollanta	2015-04-16	15	0	dengue	2
220	SanMiguel	interv	ollanta	2015-04-16	15	0	dengue	2
236	SanMiguel	interv	ollanta	2015-04-16	15	0	dengue	2
258	SanMiguel	interv	ollanta	2015-04-16	15	0	dengue	2
303	SanMiguel	interv	ollanta	2015-04-16	15	0	dengue	2
345	SanMiguel	interv	ollanta	2015-04-16	15	0	dengue	2
9	SanMiguel	interv	ollanta	2015-04-23	16	0	dengue	2
29	SanMiguel	interv	ollanta	2015-04-23	16	0	dengue	2
54	SanMiguel	interv	ollanta	2015-04-23	16	0	dengue	2
108	SanMiguel	interv	ollanta	2015-04-23	16	11	dengue	2
151	SanMiguel	interv	ollanta	2015-04-23	16	0	dengue	2
158	SanMiguel	interv	ollanta	2015-04-23	16	39	dengue	2
187	SanMiguel	interv	ollanta	2015-04-23	16	6	dengue	2
220	SanMiguel	interv	ollanta	2015-04-23	16	0	dengue	2
236	SanMiguel	interv	ollanta	2015-04-23	16	0	dengue	2
258	SanMiguel	interv	ollanta	2015-04-23	16	0	dengue	2
303	SanMiguel	interv	ollanta	2015-04-23	16	0	dengue	2
345	SanMiguel	interv	ollanta	2015-04-23	16	0	dengue	2
9	SanMiguel	interv	ollanta	2015-04-30	17	31	dengue	2
29	SanMiguel	interv	ollanta	2015-04-30	17	0	dengue	2
54	SanMiguel	interv	ollanta	2015-04-30	17	3	dengue	2
108	SanMiguel	interv	ollanta	2015-04-30	17	20	dengue	2
151	SanMiguel	interv	ollanta	2015-04-30	17	0	dengue	2
158	SanMiguel	interv	ollanta	2015-04-30	17	6	dengue	2
187	SanMiguel	interv	ollanta	2015-04-30	17	0	dengue	2
220	SanMiguel	interv	ollanta	2015-04-30	17	0	dengue	2
236	SanMiguel	interv	ollanta	2015-04-30	17	0	dengue	2
258	SanMiguel	interv	ollanta	2015-04-30	17	0	dengue	2
303	SanMiguel	interv	ollanta	2015-04-30	17	0	dengue	2
345	SanMiguel	interv	ollanta	2015-04-30	17	0	dengue	2
9	SanMiguel	interv	ollanta	2015-04-01	13	0	malaria	3
29	SanMiguel	interv	ollanta	2015-04-01	13	0	malaria	3
54	SanMiguel	interv	ollanta	2015-04-01	13	0	malaria	3
108	SanMiguel	interv	ollanta	2015-04-01	13	0	malaria	3
151	SanMiguel	interv	ollanta	2015-04-01	13	0	malaria	3
158	SanMiguel	interv	ollanta	2015-04-01	13	0	malaria	3
187	SanMiguel	interv	ollanta	2015-04-01	13	0	malaria	3
220	SanMiguel	interv	ollanta	2015-04-01	13	0	malaria	3
236	SanMiguel	interv	ollanta	2015-04-01	13	0	malaria	3
258	SanMiguel	interv	ollanta	2015-04-01	13	0	malaria	3
303	SanMiguel	interv	ollanta	2015-04-01	13	0	malaria	3
345	SanMiguel	interv	ollanta	2015-04-01	13	0	malaria	3
9	SanMiguel	interv	ollanta	2015-04-16	15	0	malaria	3
29	SanMiguel	interv	ollanta	2015-04-16	15	0	malaria	3
54	SanMiguel	interv	ollanta	2015-04-16	15	0	malaria	3
108	SanMiguel	interv	ollanta	2015-04-16	15	3	malaria	3
151	SanMiguel	interv	ollanta	2015-04-16	15	0	malaria	3
158	SanMiguel	interv	ollanta	2015-04-16	15	0	malaria	3
187	SanMiguel	interv	ollanta	2015-04-16	15	0	malaria	3
220	SanMiguel	interv	ollanta	2015-04-16	15	0	malaria	3
236	SanMiguel	interv	ollanta	2015-04-16	15	0	malaria	3
258	SanMiguel	interv	ollanta	2015-04-16	15	0	malaria	3
303	SanMiguel	interv	ollanta	2015-04-16	15	0	malaria	3
345	SanMiguel	interv	ollanta	2015-04-16	15	0	malaria	3
9	SanMiguel	interv	ollanta	2015-04-23	16	0	malaria	3
29	SanMiguel	interv	ollanta	2015-04-23	16	0	malaria	3
54	SanMiguel	interv	ollanta	2015-04-23	16	11	malaria	3
108	SanMiguel	interv	ollanta	2015-04-23	16	0	malaria	3
151	SanMiguel	interv	ollanta	2015-04-23	16	0	malaria	3
158	SanMiguel	interv	ollanta	2015-04-23	16	0	malaria	3
187	SanMiguel	interv	ollanta	2015-04-23	16	0	malaria	3
220	SanMiguel	interv	ollanta	2015-04-23	16	0	malaria	3
236	SanMiguel	interv	ollanta	2015-04-23	16	0	malaria	3
258	SanMiguel	interv	ollanta	2015-04-23	16	0	malaria	3
303	SanMiguel	interv	ollanta	2015-04-23	16	0	malaria	3
345	SanMiguel	interv	ollanta	2015-04-23	16	0	malaria	3
9	SanMiguel	interv	ollanta	2015-04-30	17	0	malaria	3
29	SanMiguel	interv	ollanta	2015-04-30	17	0	malaria	3
54	SanMiguel	interv	ollanta	2015-04-30	17	27	malaria	3
108	SanMiguel	interv	ollanta	2015-04-30	17	0	malaria	3
151	SanMiguel	interv	ollanta	2015-04-30	17	0	malaria	3
158	SanMiguel	interv	ollanta	2015-04-30	17	0	malaria	3
187	SanMiguel	interv	ollanta	2015-04-30	17	0	malaria	3
220	SanMiguel	interv	ollanta	2015-04-30	17	0	malaria	3
236	SanMiguel	interv	ollanta	2015-04-30	17	0	malaria	3
258	SanMiguel	interv	ollanta	2015-04-30	17	0	malaria	3
303	SanMiguel	interv	ollanta	2015-04-30	17	0	malaria	3
345	SanMiguel	interv	ollanta	2015-04-30	17	0	malaria	3
9	SanMiguel	interv	ovitrampa	2015-04-01	13	0	control	1
29	SanMiguel	interv	ovitrampa	2015-04-01	13	0	control	1
54	SanMiguel	interv	ovitrampa	2015-04-01	13	0	control	1
108	SanMiguel	interv	ovitrampa	2015-04-01	13	0	control	1
151	SanMiguel	interv	ovitrampa	2015-04-01	13	0	control	1
158	SanMiguel	interv	ovitrampa	2015-04-01	13	0	control	1
187	SanMiguel	interv	ovitrampa	2015-04-01	13	0	control	1
220	SanMiguel	interv	ovitrampa	2015-04-01	13	0	control	1
236	SanMiguel	interv	ovitrampa	2015-04-01	13	0	control	1
258	SanMiguel	interv	ovitrampa	2015-04-01	13	0	control	1
303	SanMiguel	interv	ovitrampa	2015-04-01	13	0	control	1
345	SanMiguel	interv	ovitrampa	2015-04-01	13	0	control	1
18	SanMiguel	interv	ovitrampa	2015-04-01	13	0	control	1
2	SanMiguel	interv	ovitrampa	2015-04-01	13	0	control	1
75	SanMiguel	interv	ovitrampa	2015-04-01	13	0	control	1
92	SanMiguel	interv	ovitrampa	2015-04-01	13	0	control	1
161	SanMiguel	interv	ovitrampa	2015-04-01	13	0	control	1
174	SanMiguel	interv	ovitrampa	2015-04-01	13	0	control	1
267	SanMiguel	interv	ovitrampa	2015-04-01	13	0	control	1
208	SanMiguel	interv	ovitrampa	2015-04-01	13	0	control	1
291	SanMiguel	interv	ovitrampa	2015-04-01	13	0	control	1
323	SanMiguel	interv	ovitrampa	2015-04-01	13	0	control	1
314	SanMiguel	interv	ovitrampa	2015-04-01	13	0	control	1
310	SanMiguel	interv	ovitrampa	2015-04-01	13	0	control	1
9	SanMiguel	interv	ovitrampa	2015-04-16	15	0	control	1
29	SanMiguel	interv	ovitrampa	2015-04-16	15	0	control	1
54	SanMiguel	interv	ovitrampa	2015-04-16	15	0	control	1
108	SanMiguel	interv	ovitrampa	2015-04-16	15	12	control	1
151	SanMiguel	interv	ovitrampa	2015-04-16	15	0	control	1
158	SanMiguel	interv	ovitrampa	2015-04-16	15	0	control	1
187	SanMiguel	interv	ovitrampa	2015-04-16	15	25	control	1
220	SanMiguel	interv	ovitrampa	2015-04-16	15	0	control	1
236	SanMiguel	interv	ovitrampa	2015-04-16	15	0	control	1
258	SanMiguel	interv	ovitrampa	2015-04-16	15	0	control	1
303	SanMiguel	interv	ovitrampa	2015-04-16	15	0	control	1
345	SanMiguel	interv	ovitrampa	2015-04-16	15	0	control	1
18	SanMiguel	interv	ovitrampa	2015-04-16	15	0	control	1
2	SanMiguel	interv	ovitrampa	2015-04-16	15	0	control	1
75	SanMiguel	interv	ovitrampa	2015-04-16	15	0	control	1
92	SanMiguel	interv	ovitrampa	2015-04-16	15	0	control	1
161	SanMiguel	interv	ovitrampa	2015-04-16	15	0	control	1
174	SanMiguel	interv	ovitrampa	2015-04-16	15	0	control	1
267	SanMiguel	interv	ovitrampa	2015-04-16	15	0	control	1
208	SanMiguel	interv	ovitrampa	2015-04-16	15	0	control	1
291	SanMiguel	interv	ovitrampa	2015-04-16	15	0	control	1
323	SanMiguel	interv	ovitrampa	2015-04-16	15	0	control	1
314	SanMiguel	interv	ovitrampa	2015-04-16	15	0	control	1
310	SanMiguel	interv	ovitrampa	2015-04-16	15	0	control	1
9	SanMiguel	interv	ovitrampa	2015-04-23	16	0	control	1
29	SanMiguel	interv	ovitrampa	2015-04-23	16	0	control	1
54	SanMiguel	interv	ovitrampa	2015-04-23	16	0	control	1
108	SanMiguel	interv	ovitrampa	2015-04-23	16	0	control	1
151	SanMiguel	interv	ovitrampa	2015-04-23	16	0	control	1
158	SanMiguel	interv	ovitrampa	2015-04-23	16	16	control	1
187	SanMiguel	interv	ovitrampa	2015-04-23	16	0	control	1
220	SanMiguel	interv	ovitrampa	2015-04-23	16	0	control	1
236	SanMiguel	interv	ovitrampa	2015-04-23	16	28	control	1
258	SanMiguel	interv	ovitrampa	2015-04-23	16	0	control	1
303	SanMiguel	interv	ovitrampa	2015-04-23	16	0	control	1
345	SanMiguel	interv	ovitrampa	2015-04-23	16	0	control	1
18	SanMiguel	interv	ovitrampa	2015-04-23	16	0	control	1
2	SanMiguel	interv	ovitrampa	2015-04-23	16	0	control	1
75	SanMiguel	interv	ovitrampa	2015-04-23	16	0	control	1
92	SanMiguel	interv	ovitrampa	2015-04-23	16	0	control	1
161	SanMiguel	interv	ovitrampa	2015-04-23	16	0	control	1
174	SanMiguel	interv	ovitrampa	2015-04-23	16	0	control	1
267	SanMiguel	interv	ovitrampa	2015-04-23	16	0	control	1
208	SanMiguel	interv	ovitrampa	2015-04-23	16	0	control	1
291	SanMiguel	interv	ovitrampa	2015-04-23	16	0	control	1
323	SanMiguel	interv	ovitrampa	2015-04-23	16	0	control	1
314	SanMiguel	interv	ovitrampa	2015-04-23	16	0	control	1
310	SanMiguel	interv	ovitrampa	2015-04-23	16	0	control	1
9	SanMiguel	interv	ovitrampa	2015-04-30	17	24	control	1
29	SanMiguel	interv	ovitrampa	2015-04-30	17	25	control	1
54	SanMiguel	interv	ovitrampa	2015-04-30	17	32	control	1
108	SanMiguel	interv	ovitrampa	2015-04-30	17	10	control	1
151	SanMiguel	interv	ovitrampa	2015-04-30	17	0	control	1
158	SanMiguel	interv	ovitrampa	2015-04-30	17	0	control	1
187	SanMiguel	interv	ovitrampa	2015-04-30	17	0	control	1
220	SanMiguel	interv	ovitrampa	2015-04-30	17	0	control	1
236	SanMiguel	interv	ovitrampa	2015-04-30	17	0	control	1
258	SanMiguel	interv	ovitrampa	2015-04-30	17	2	control	1
303	SanMiguel	interv	ovitrampa	2015-04-30	17	0	control	1
345	SanMiguel	interv	ovitrampa	2015-04-30	17	0	control	1
18	SanMiguel	interv	ovitrampa	2015-04-30	17	0	control	1
2	SanMiguel	interv	ovitrampa	2015-04-30	17	0	control	1
75	SanMiguel	interv	ovitrampa	2015-04-30	17	0	control	1
92	SanMiguel	interv	ovitrampa	2015-04-30	17	0	control	1
161	SanMiguel	interv	ovitrampa	2015-04-30	17	0	control	1
174	SanMiguel	interv	ovitrampa	2015-04-30	17	0	control	1
267	SanMiguel	interv	ovitrampa	2015-04-30	17	0	control	1
208	SanMiguel	interv	ovitrampa	2015-04-30	17	0	control	1
291	SanMiguel	interv	ovitrampa	2015-04-30	17	0	control	1
323	SanMiguel	interv	ovitrampa	2015-04-30	17	0	control	1
314	SanMiguel	interv	ovitrampa	2015-04-30	17	0	control	1
310	SanMiguel	interv	ovitrampa	2015-04-30	17	0	control	1
10	ElTriunfo	interv	ollanta	2015-04-01	13	0	dengue	2
26	ElTriunfo	interv	ollanta	2015-04-01	13	0	dengue	2
38	ElTriunfo	interv	ollanta	2015-04-01	13	0	dengue	2
45	ElTriunfo	interv	ollanta	2015-04-01	13	0	dengue	2
75	ElTriunfo	interv	ollanta	2015-04-01	13	0	dengue	2
96	ElTriunfo	interv	ollanta	2015-04-01	13	0	dengue	2
109	ElTriunfo	interv	ollanta	2015-04-01	13	0	dengue	2
113	ElTriunfo	interv	ollanta	2015-04-01	13	0	dengue	2
134	ElTriunfo	interv	ollanta	2015-04-01	13	0	dengue	2
146	ElTriunfo	interv	ollanta	2015-04-01	13	0	dengue	2
148	ElTriunfo	interv	ollanta	2015-04-01	13	0	dengue	2
166	ElTriunfo	interv	ollanta	2015-04-01	13	0	dengue	2
10	ElTriunfo	interv	ollanta	2015-04-16	15	0	dengue	2
26	ElTriunfo	interv	ollanta	2015-04-16	15	20	dengue	2
38	ElTriunfo	interv	ollanta	2015-04-16	15	0	dengue	2
45	ElTriunfo	interv	ollanta	2015-04-16	15	0	dengue	2
75	ElTriunfo	interv	ollanta	2015-04-16	15	33	dengue	2
96	ElTriunfo	interv	ollanta	2015-04-16	15	0	dengue	2
109	ElTriunfo	interv	ollanta	2015-04-16	15	0	dengue	2
113	ElTriunfo	interv	ollanta	2015-04-16	15	0	dengue	2
134	ElTriunfo	interv	ollanta	2015-04-16	15	0	dengue	2
146	ElTriunfo	interv	ollanta	2015-04-16	15	0	dengue	2
148	ElTriunfo	interv	ollanta	2015-04-16	15	0	dengue	2
166	ElTriunfo	interv	ollanta	2015-04-16	15	0	dengue	2
10	ElTriunfo	interv	ollanta	2015-04-23	16	0	dengue	2
26	ElTriunfo	interv	ollanta	2015-04-23	16	53	dengue	2
38	ElTriunfo	interv	ollanta	2015-04-23	16	53	dengue	2
45	ElTriunfo	interv	ollanta	2015-04-23	16	0	dengue	2
75	ElTriunfo	interv	ollanta	2015-04-23	16	0	dengue	2
96	ElTriunfo	interv	ollanta	2015-04-23	16	0	dengue	2
109	ElTriunfo	interv	ollanta	2015-04-23	16	0	dengue	2
113	ElTriunfo	interv	ollanta	2015-04-23	16	0	dengue	2
134	ElTriunfo	interv	ollanta	2015-04-23	16	0	dengue	2
146	ElTriunfo	interv	ollanta	2015-04-23	16	0	dengue	2
148	ElTriunfo	interv	ollanta	2015-04-23	16	0	dengue	2
166	ElTriunfo	interv	ollanta	2015-04-23	16	0	dengue	2
10	ElTriunfo	interv	ollanta	2015-04-30	17	0	dengue	2
26	ElTriunfo	interv	ollanta	2015-04-30	17	205	dengue	2
38	ElTriunfo	interv	ollanta	2015-04-30	17	6	dengue	2
45	ElTriunfo	interv	ollanta	2015-04-30	17	0	dengue	2
75	ElTriunfo	interv	ollanta	2015-04-30	17	0	dengue	2
96	ElTriunfo	interv	ollanta	2015-04-30	17	12	dengue	2
109	ElTriunfo	interv	ollanta	2015-04-30	17	0	dengue	2
113	ElTriunfo	interv	ollanta	2015-04-30	17	0	dengue	2
134	ElTriunfo	interv	ollanta	2015-04-30	17	0	dengue	2
146	ElTriunfo	interv	ollanta	2015-04-30	17	0	dengue	2
148	ElTriunfo	interv	ollanta	2015-04-30	17	0	dengue	2
166	ElTriunfo	interv	ollanta	2015-04-30	17	0	dengue	2
10	ElTriunfo	interv	ollanta	2015-04-01	13	0	malaria	3
26	ElTriunfo	interv	ollanta	2015-04-01	13	0	malaria	3
38	ElTriunfo	interv	ollanta	2015-04-01	13	0	malaria	3
45	ElTriunfo	interv	ollanta	2015-04-01	13	17	malaria	3
75	ElTriunfo	interv	ollanta	2015-04-01	13	0	malaria	3
96	ElTriunfo	interv	ollanta	2015-04-01	13	0	malaria	3
109	ElTriunfo	interv	ollanta	2015-04-01	13	0	malaria	3
[truncated: 11,180 more rows]

## Sheet: Weekly average
Media de productividad semanal
Semana	ovillantas malaria	ovillantas dengue	Total Ovillanta	Control/Ovitrampa
6	2.92	3.1	3.01	0
7	4.48	4.29	4.39	0
8	8.79	3.9	6.35	0
9	8.55	3.91	6.23	0
10	7.86	11.7	10.05	0
11	8.4	6.16	7.28	0
12	8.96	4.22	6.59	0
13	8.88	9.84	5.95	0
14	15.97	13.08	14.52	0
15	13.35	18.45	13.2	10.5
16	12.84	21.57	14.22	11.25
17	16.72	18.88	16.08	14.37
18	10.01	9.77	9.5	9.24
19	7.75	11.35	11.94	13.53
20	9.09	17.36	15.05	16.27
21	13.25	10.52	14.37	16.03
22	18.86	18.01	16.86	15.82
23	20.64	20.14	19.49	18.89
24	14.8	21.14	19.15	19.94
25	17.21	30.78	29.11	32.53
26	15.9596	25.5086	23.6105	25.4686
27	16.573	28.0206	26.2164	28.7835
28	16.2634	26.7351	24.8794	27.0754
29	16.4175	27.3703	25.5392	27.9164
30	18.5524	24.578	23.2179	24.2715
31	17.88	23.03	23.53	25.58
32	19.25	26.23	22.91	23.03
33	19.13	37.17	32.29	35.04
34	23.25	35	25.15	22.51
35	11.86	21.84	16.53	16.32
36	13.64	20.17	26.31	32.57
37	16.59	30.67	26	27.82
38	21.06	33.25	27.84	28.26
39	23.77	20.11	39.88	36.17
40	15.7	19.23	24.11	28.2
41	31.39	24.48	26.77	25.21
42	13.86	16.87	16.12	16.58
43	9.5	12.14	13.02	14.88
44	19.82	12.1	17.59	18.68
45	8.29	11.02	11.25	12.32
46	4.96	16.32	13.03	14.61
47	0.23	25.66	16.03	18.09

## Sheet: Eggs per month
	Dirección de Are de Salud PetenSuroccidental												Huevecillos
	Programa de Enfermedades Transmitidas Por Vectores Distrito Sayaxché Petén												Dengue
	MONITOREO ENTOMOLÓGICA												E-OVILLANTA
	DE OVILLANTA POR MES AÑO 2,015
	No	Localidad	Febrero	Marzo	Abril	Mayo	Junio	Julio	Agosto	Septiembre	Octubre	Total
	1	Barrio El Centro	435	539	1637	1448	3978	4828	6225	3499	2182	24771
	2	Barrio El Porvenir	114	506	428	548	916	960	588	146	722	4928
	3	Barrio La Esperanza	352	1130	2649	2174	8845	10271	6841	1464	1864	35590
	4	Barrio San Miguel	24	27	119	148	445	2449	1759	2320	203	7494
	5	Barrio El Truinfo	21	132	382	72	991	1757	998	569	342	5264
	6	Barrio La Pista	4	119	204	102	174	565	132	828	304	2432
	7	Barrio La Hojita Verde	0	0	0	19	0	40	0	26	0	85
												80564
	Dirección de Are de Salud PetenSuroccidental
	Programa de Enfermedades Transmitidas Por Vectores Distrito Sayaxché Petén
	MONITOREO ENTOMOLÓGICA												Huevecillos
	DE OVILLANTA POR MES AÑO 2,015											MALARIA
												E-OVILLANTA
	No	Localidad	Febrero	Marzo	Abril	Mayo	Junio	Julio	Agosto	Septiembre	Octubre	Total
	1	Barrio El Centro	560	1811	1613	1343	2065	1892	2791	1976	722	14773
	2	Barrio El Porvenir	139	628	761	550	824	800	504	366	1243	5815
	3	Barrio La Esperanza	547	1346	1060	611	2530	2052	2173	1504	1206	13029
	4	Barrio San Miguel	15	60	41	146	352	1734	971	889	869	5077
	5	Barrio El Truinfo	101	218	376	671	1361	936	612	563	1011	5849
	6	Barrio La Pista	0	0	359	48	189	247	218	442	257	1760
	7	Barrio La Hojita Verde	0	0	58	0	0	0	0	0	0	58
												46361
												total
								Total eggs using ovillantas				126925
								Total eggs using ovitrap next to ovillanta				134634
								Total eggs using standard ovitrap alone				32902
										Total		294461
												Huevecillos
	Dirección de Are de Salud PetenSuroccidental
	Programa de Enfermedades Transmitidas Por Vectores Distrito Sayaxché Petén
		MONITOREO ENTOMOLÓGICA
		OVITRAMPA DE CONTROL
	No	Localidad	Abril	Mayo	Junio	Julio	Agosto	Septiembre	Octubre	Total
	1	El Centro	1096	4170	7805	9096	9340	8040	6551	46098
	2	El Porvenir	840	1861	3609	3273	2659	3013	2664	17919
	3	La Esperanza	3232	3945	5697	7509	5952	6543	5862	38740
	4	San Miguel	174	550	860	2930	2001	2506	2235	11256
	5	El Truinfo	675	929	3110	4579	2975	2262	3189	17719
	6	La Pista	41	131	276	531	520	733	423	2655
	7	La Hojita Verde	58	0	0	85	63	41	0	247
		Ovitrampa 1								134634
	8	La Democracia	0	1239	1182	3543	1483	1180	653	9280
	9	La Uniòn	0	4	41	13	119	221	257	655
	10	Santa Cruz	0	3	0	31	3	33	50	120
	11	La Virgencita	0	0	118	181	37	319	220	875
	12	El Limon	0	79	5	186	317	335	129	1051
	13	El Pescador	0	298	1733	3067	1974	2037	2385	11494
	14	Lomas del Norte	0	676	1809	2324	1793	1644	1181	9427
		Ovitrampa 2								32902
		Ovitrampa 1=ovitrampas con ovillantas
		Ovitrampa 2=ovitrampa sin ovillanta

## Sheet: Eggs by month and neighborhood
	NOMBRE DEL MORADOR DE LA VIVIENDA.	February	March	April	May	June	July	August	Sept	Total
D-ovillanta/Ae-lure												GRAFICA COMPARATIVA DE CUENTA DE HUEVECILLOS TOTALES POR BARRIO											GRAFICA COMPARATIVA DE CUENTA DE HUEVECILLOS POR OVILLANTA O OVITRAMPA POR BARRIO
El porvenir		114	5	285	548	356	960	460	43	2728		El Porvenir	Feb	March	April	May	June	July	August	Sept	Total		El Porvenir	Feb	March	April	May	June	July	August	Sept	Total	Promedio
		114	5	40.7143	109.6	59.3333	106.667	65.7143	21.5	403.529		Aedes	114	5	285	548	356	960	460	43	2728		Aedes	114	5	40.7143	109.6	59.3333	106.667	65.7143	21.5	403.529	67
										67.2548		Anopheles	278	786	1310.07	1100	1110	1600	714	258	7954.04		Anopheles	139	157.2	109.173	137.5	123.333	200	102	43	715.006	119
El Centro		435	157	1350	1245	1434	3531	920	1241	8480		Control			485	1861	1827	3273	730	1230	8176		Control			69.2857	88.619	96.1579	218.2	66.3636	82	620.626	103
		54.375	19.625	135	113.182	119.5	294.25	131.429	103.417	896.777
										149.463
Esperanza		352	491	1799	1999	2015	6791	2388	1081	16916
		70.4	98.2	199.889	181.727	223.889	754.556	238.8	98.2727	1697.13
										282.856
San Miguel		24	15	3	133	137	1907	522	1698	4439
		12	7.5	3	33.25	68.5	190.7	87	169.8	571.75
										71.4688
El Triunfo		21	64	53	72	451	1757	701	392	3511
		21	32	26.5	24	75.1667	251	116.833	56	549.5
										91.5833
M-ovillanta/agua
		February	March	April	May	June	July	August	Sept	Total
El porvenir		278	786	1310.07	1100	1110	1600	714	258	7954.04		El Centro	Feb	March	April	May	June	July	August	Sept	Total		El Centro	Feb	March	April	May	June	July	August	Sept	Total	Promedio
		139	157.2	109.173	137.5	123.333	200	102	43	715.006		Aedes	435	157	1350	1245	1434	3531	920	1241	8480		Aedes	54.375	19.625	135	113	120	294	131	103	897	149
										119.168		Anopheles	560	893	1128	1343	1247	1892	714	1076	6324		Anopheles	70	99.2222	102.545	122.091	138.556	189.2	102	97.8182	752.21	125
El Centro		560	893	1128	1343	1247	1892	714	1076	6324		Control			602	1215	1108	9096	1658	3629	13679		Control			46.3077	71.4706	69.25	379	97.5294	164.955	828.512	138
		70	99.2222	102.545	122.091	138.556	189.2	102	97.8182	752.21
										125.368
Esperanza		547	528	882	611	1393	2052	1041	482	7536
		109.4	75.4286	147	61.1	126.636	205.2	104.1	53.5556	697.592
										116.265
San Miguel		15	22	3	146	97	1734	629	716	3362
		15	11	3	73	32.3333	192.667	125.8	102.286	529.086
										88.181
El Triunfo		101	109	85	671	853	936	379	413	3547
		50.5	54.5	42.5	167.75	213.25	187.2	94.75	103.25	808.7
										134.783
ovitrap next to ovillanta/agua
		February	March	April	May	June	July	August	Sept	Total
El porvenir				485	1861	1827	3273	730	1230	8176
				69.2857	88.619	96.1579	218.2	66.3636	82	620.626
										103.438
												Esperanza	Feb	March	April	May	June	July	August	Sept	Total		Esperanza	Feb	March	April	May	June	July	August	Sept	Total	Promedio
El Centro				602	1215	1108	9096	1658	3629	13679		Aedes	352	491	1799	1999	2015	6791	2388	1081	16916		Aedes	70.4	98.2	199.889	181.727	223.889	754.556	238.8	98.2727	1697.13	283
				46.3077	71.4706	69.25	379	97.5294	164.955	828.512		Anopheles	547	528	882	611	1393	2052	1041	482	7536		Anopheles	109.4	75.4286	147	61.1	126.636	205.2	104.1	53.5556	697.592	116
										138.085		Control			2149	3945	2798	7509	4028	3735	24164		Control			165.308	187.857	139.9	326.478	183.091	177.857	1180.49	197
Esperanza				2149	3945	2798	7509	4028	3735	24164
				165.308	187.857	139.9	326.478	183.091	177.857	1180.49
										196.749
San Miguel				37	550	251	2930	987	1857	6612
				18.5	55	35.8571	162.778	89.7273	109.235	471.097
										78.5162
El Triunfo				66	929	656	4579	1416	1872	9518
				16.5	92.9	65.6	269.353	128.727	124.8	697.88
										116.313
Control/Ovitrampa/agua					May	June	July	August	Sept	Total
La Democracia					1239	642	3543	803	999	7226
					207	80	354	115	111
Union					4	0	31	0	19	54
					4	0	31	0	19
												San Miguel	Feb	March	April	May	June	July	August	Sept	Total		San Miguel	Feb	March	April	May	June	July	August	Sept	Total	Promedio
Santa Cruz					3	0	13	41	164	221		Aedes	24	15	3	133	137	1907	522	1698	4439		Aedes	12	7.5	3	33.25	68.5	190.7	87	169.8	571.75	71
					3	0	7	20	41			Anopheles	15	22	3	146	97	1734	629	716	3362		Anopheles	15	11	3	73	32.3333	192.667	125.8	102.286	529.086	88
												Control			37	550	251	2930	987	1857	6612		Control			18.5	55	35.8571	162.778	89.7273	109.235	471.097	79
Virgencita					0	57	181	37	245	520
					0	29	45	37	123
Limon					79	5	186	78	190	538
					40	5	62	40	63
Pescador					696	1062	3067	873	1572	7270
					63	118	31	73	157
Lomas del Norte					676	1477	2324	1243	973	6693
					85	164	232	138	97
												El Triunfo	Feb	March	April	May	June	July	August	Sept	Total
												Aedes	21	64	53	72	451	1757	701	392	3511		El Triunfo	Feb	March	April	May	June	July	August	Sept	Total	Promedio
												Anopheles	101	109	85	671	853	936	379	413	3547		Aedes	21	32	26.5	24	75.1667	251	116.833	56	549.5	92
												Control			66	929	656	4579	1416	1872	9518		Anopheles	50.5	54.5	42.5	167.75	213.25	187.2	94.75	103.25	808.7	135
																							Control			16.5	92.9	65.6	269.353	128.727	124.8	697.88	116

## Sheet: El Porvenir
El Porvenir
AE-Lure
# de OviIllanta	Número de vivienda	February	March	April	May	June	July	August	Sept	Oct	Total
1	4	0	0	61	44	0	28	0	0	166	299
2	25	0	0	39	0	17	0	31	0	0	87
3	51	0	0	110	274	12	225	318	27	244	1210
4	76	0	0	23	192	107	76	10	0	0	408
5	104	114	5	14	0	7	27	0	0	78	245
6	119	0	0	0	0	0	19	6	16	0	41
7	177	0	0	0	0	0	0	0	0	0	0
8	220	0	0	0	11	158	180	0	0	51	400
9	242	0	0	0	0	0	119	12	0	72	203
10	286	0	0	0	27	0	0	39	0	15	81
11	326	0	0	5	0	55	191	44	0	96	391
12	395	0	0	33	0	0	95	0	0	0	128
Subtotal		114	5	285	548	356	960	460	43	722	3493
Average eggs/positive ovillanta		114	5	40.7143	109.6	59.3333	106.667	65.7143	21.5		317.545
Malaria=Agua
# de OviIllanta	Número de vivienda	February	March	April	May	June	July	August	Sept	Oct	Total
1	4	0	25	40	29	10	0	46	0	258	408
2	25	0	0	70	16	33	241	121	0	61	542
3	51	131	299	43	245	144	149	35	60	422	1528
4	76	8	0	131	46	79	51	2	20	61	398
5	104	0	0	18	25	0	0	0	0	0	43
6	119	0	0	0	0	43	22	49	17	190	321
7	177	0	0	0	0	0	0	0	0	0	0
8	220	0	0	0	0	0	9	0	0	10	19
9	242	0	26	0	0	15	0	0	0	0	41
10	286	0	0	0	156	170	155	0	6	0	487
11	326	0	0	49	5	20	105	55	16	65	315
12	395	0	43	27	28	41	68	49	10	176	442
Subtotal		139	393	378	550	555	800	357	129	1243	4544
Average eggs/positive ovillanta		69.5	98.25	54	68.75	61.6667	100	51	25.8	155.375	684.342
											9772.34
											814.362
# de Ovitrampa	Número de vivienda	February	March	April	May	June	July	August	Sept	Oct	Total
1	202			346	98	79	314	79	0	126	1042
2	119			20	14	29	125	0	9	6	203
3	286			4	87	94	157	40	0	53	435
4	326			23	82	36	364	32	22	75	634
5	51			62	71	19	46	126	229	495	1048
6	242			15	12	167	208	15	27	242	686
7	4			15	77	21	13	0	28	39	193
8	76				26	53	84	37	0	0	200
9	169				0	0	0	0	0	0	0
10	93				38	79	0	57	0	253	427
11	37				36	94	0	0	239	50	419
12	416				82	214	371	85	140	157	1049
13	S/N				351	193	156	47	175	172	1094
14	426				428	212	513	188	98	275	1714
15	335				239	289	443	276	92	38	1377
16	156				0	0	0	0	0	0	0
17	304				2	0	0	112	0	95	209
18	266				79	9	136	201	40	167	632
19	264				33	28	0	12	0	8	81
20	104				13	0	11	34	8	132	198
21	177				0	0	0	0	0	0	0
22	220				19	27	0	0	39	133	218
23	395				50	117	332	251	55	148	953
24	25				24	67	0	66	29	0	186
Subtotal				485	1861	1827	3273	1658	1230	2664	12998
Average eggs/positive ovitrampa				69.2857	88.619	96.1579	218.2	14.5439	82	140.211	618.952

## Sheet: El Centro
El Centro
Ae-Lure
# de OviIllanta	Número de vivienda	February	March	April	May	June	July	August	Sept	Oct	Total
	55	0	12	226	289	92	291	428	287	757	2382
	129	60	0	0	55	12	27	102	12	3	271
3	160	146	12	0	38	113	554	110	12	148	1133
4	163	0	25	127	16	10	99	54	44	41	416
5	200	16	26	99	209	265	385	198	54	84	1336
6	227	23	22	68	38	70	125	46	36	207	635
7	237	50	4	65	65	66	117	120	91	273	851
8	288	125	31	371	295	136	479	255	330	40	2062
9	311	0	0	129	0	8	110	141	57	41	486
10	352	0	0	87	41	22	147	46	48	190	581
11	372	0	25	151	110	592	1119	232	212	178	2619
12	402	15	0	27	89	48	78	522	58	220	1057
Subtotal		435	157	1350	1245	1434	3531	2254	1241	2182	13829
Average eggs/positive ovillanta		54.375	19.625	135	113.182	119.5	294.25	187.833	103.417	181.833	1152.42
Malaria=Agua
# de OviIllanta	Número de vivienda	February	March	April	May	June	July	August	Sept	Oct	Total
	55	25	114	118	308	133	399	530	125	386	2138
2	129	0	120	0	50	0	0	0	25	0	195
3	160	0	0	48	0	0	0	0	27	14	89
4	163	97	55	155	65	92	317	270	41	778	1870
5	200	0	110	13	30	83	161	150	83	75	705
6	227	55	26	102	87	130	152	20	108	167	847
7	237	0	195	114	25	37	91	42	77	0	581
8	288	97	117	296	227	237	220	87	255	55	1591
9	311	30	0	115	197	256	80	126	50	0	854
10	352	216	28	71	69	247	347	231	195	864	2268
11	372	0	0	66	223	0	9	9	0	0	307
12	402	40	128	30	62	32	116	333	90	68	899
Subtotal		560	893	1128	1343	1247	1892	1798	1076	2407	12344
Average eggs/positive ovillanta		70	99.2222	102.545	122.091	138.556	189.2	179.8	97.8182	300.875	1028.67
# de Ovitrampa	Número de vivienda	February	March	April	May	June	July	August	Sept	Oct	Total
	55			5	441	128	437	178	78	430	1697
2	237			202	178	62	204	311	238	101	1296
3	288			42	113	0	517	262	146	95	1175
4	402			30	203	158	308	237	358	353	1647
5	134			44	64	0	57	15	92	37	309
6	S/N			18	30	0	105	12	0	104	269
7	187			50	104	0	86	77	0	122	439
8	200			67	4	46	549	361	153	331	1511
9	311			12	37	0	124	160	4	42	379
10	227			17	0	0	184	68	95	150	514
11	129			12	100	21	113	0	30	3	279
12	174			6	111	10	115	289	175	510	1216
13	372			97	436	23	1199	743	425	640	3563
14	163				0	0	26	29	22	97	174
15	160				71	0	25	105	63	193	457
16	300				15	19	76	59	42	91	302
17	282				287	13	32	24	96	0	452
18	61				170	48	343	355	59	54	1029
19	85				209	6	1171	998	324	1689	4397
20	243				202	72	574	503	373	308	2032
21	253				84	119	243	207	393	147	1193
22	385				47	12	273	207	183	390	1112
23	S/N				1237	319	2174	884	245	595	5454
24	437				27	52	161	101	35	69	445
Subtotal				602	4170	1108	9096	6185	3629	6551	31341
Average eggs/positive ovitrampa				46.3077	189.545	69.25	379	268.913	164.955	284.826	1305.88

## Sheet: La Esperanza
La Esperanza
AE-Lure
# de OviIllanta	Número de vivienda
		February	March	April	May	June	July	August	Sept	Oct	Total
1	29	18	67	257	430	186	1110	113	133	216	2530
2	47	0	0	90	16	28	661	174	278	328	1575
3	64	1	0	20	29	17	30	27	16	36	176
4	70	0	220	52	22	20	0	37	53	43	447
5	89	0	0	0	37	0	55	31	0	0	123
6	113	4	0	81	216	1004	2625	743	140	546	5359
7	131	0	0	0	4	0	0	0	48	2	54
8	174	0	0	46	65	152	49	137	34	3	486
9	195	158	83	40	219	306	882	111	123	101	2023
10	211	10	42	7	78	36	402	113	30	164	882
11	239	161	79	1206	883	266	977	902	206	295	4975
12	260	0	0	0	0	0	0	0	20	130	150
Subtotal		352	491	1799	1999	2015	6791	2388	1081	1864	18780
Average eggs/positive ovillanta		70.4	98.2	199.889	181.727	223.889	754.556	238.8	98.2727	169.455	1565
Malaria=Agua
# de OviIllanta	Número de vivienda
		February	March	April	May	June	July	August	Sept	Oct	Total
1	29	0	59	90	7	303	542	148	95	379	1623
2	47	0	0	14	5	6	50	91	102	137	405
3	64	0	14	0	0	10	0	73	0	32	129
4	70	11	16	0	0	4	67	0	40	80	218
5	89	142	87	248	207	351	511	218	111	191	2066
6	113	0	0	20	89	9	177	99	0	20	414
7	131	0	0	8	21	17	274	43	53	27	443
8	174	0	12	0	62	191	71	65	5	58	464
9	195	117	33	26	54	100	74	15	0	74	493
10	211	143	58	0	25	45	52	48	13	18	402
11	239	134	249	476	123	357	234	241	60	112	1986
12	260	0	0	0	18	0	0	0	3	78	99
Subtotal		547	528	882	611	1393	2052	1041	482	1206	8742
Average eggs/positive ovillanta		109.4	75.4286	147	61.1	126.636	205.2	104.1	53.5556	100.5	982.92
# de Ovitrampa	Número de vivienda
		February	March	April	May	June	July	August	Sept	Oct	Total
1	83			59	433	180	432	196	464	1114	2878
2	140			200	186	50	107	71	139	94	847
3	292			172	413	236	398	130	73	330	1752
4	70			15	58	75	511	325	166	707	1857
5	89			78	71	166	156	20	188	35	714
6	113			553	484	290	694	416	476	742	3655
7	186			113	26	0	205	179	27	26	576
8	174			36	66	0	193	67	46	77	485
9	239			829	259	442	892	392	197	207	3218
10	211			29	69	129	117	56	40	86	526
11	29			45	867	358	406	134	78	203	2091
12	97			8	36	78	324	219	176	625	1466
13	256			12	37	0	0	0	0	23	72
14	133				118	62	13	64	0	0	257
15	368				0	34	215	332	208	8	797
16	47				52	4	552	747	503	484	2342
17	325				187	201	704	212	141	284	1729
18	385				60	194	382	114	99	73	922
19	379				101	18	487	119	393	207	1325
20	266				125	0	174	37	15	0	351
21	64				190	133	506	16	30	129	1004
22	131				0	0	27	142	181	135	485
23	165				107	140	7	40	0	28	322
24	261				0	8	7	0	95	245	355
Subtotal				2149	3945	2798	7509	4028	3735	5862	30026
Average eggs/positive ovitrampa				165.308	187.857	139.9	326.478	183.091	177.857	266.455	1251.08

## Sheet: San Miguel
San Miguel
AE-LUre
# de OviIllanta	Número de vivienda
		February	March	April	Mayo	June	July	August	Sept	Oct	Total
1	9	0	6	0	9	82	150	0	85	34	366
2	29	15	0	0	0	0	21	0	18	69	123
3	54	9	0	0	80	0	69	128	103	170	559
4	108	0	0	3	11	5	777	168	276	284	1524
5	151	0	0	0	17	0	370	71	723	73	1254
6	158	0	0	0	0	7	67	0	296	210	580
7	187	0	0	0	0	43	78	31	43	262	457
8	220	0	0	0	0	0	0	0	33	0	33
9	236	0	0	0	0	0	163	85	18	278	544
10	258	0	9	0	0	0	204	39	103	58	413
11	303	0	0	0	16	0	8	0	0	51	75
12	345	0	0	0	0	0	0	0	0	0	0
Subtotal		24	15	3	133	137	1907	522	1698	1489	5928
Average eggs/positive ovillanta		12	7.5	3	33.25	68.5	190.7	87	169.8	148.9	538.909
Malaria=Agua
# de OviIllanta	Número de vivienda
		February	March	April	Mayo	June	July	August	Setp	Oct	Total
1	9	0	0	0	0	0	38	0	0	0	38
2	29	0	14	0	81	33	151	232	7	189	707
3	54	0	0	0	0	0	258	114	32	6	410
4	108	15	8	3	65	50	857	178	96	273	1545
5	151	0	0	0	0	0	93	54	254	96	497
6	158	0	0	0	0	0	113	0	2	0	115
7	187	0	0	0	0	0	43	0	0	5	48
8	220	0	0	0	0	0	0	0	0	75	75
9	236	0	0	0	0	14	62	47	183	173	479
10	258	0	0	0	0	0	119	4	0	52	175
11	303	0	0	0	0	0	0	0	142	0	142
12	345	0	0	0	0	0	0	0	0	0	0
Subtotal		15	22	3	146	97	1734	629	716	869	4231
Average eggs/positive ovillanta		15	11	3	73	32.3333	192.667	125.8	102.286	108.625	384.636
# de Ovitrampa	Número de vivienda
		February	March	April	Mayo	June	July	August	Sept	Oct	Total
1	9			0	15	0	47	0	6	0	68
2	29			0	0	0	166	0	0	3	169
3	54			0	169	28	382	243	120	288	1230
4	108			12	91	91	530	129	128	246	1227
5	151			0	30	0	124	236	485	455	1330
6	158			0	90	9	283	75	95	340	892
7	187			25	0	0	220	0	37	83	365
8	220			0	28	62	8	0	0	98	196
9	236			0	6	28	256	33	387	122	832
10	258			0	11	25	248	144	56	48	532
11	303			0	0	0	27	30	94	62	213
12	345			0	0	0	0	17	17	14	48
13	18				0	0	0	0	0	19	19
14	2				12	0	44	0	132	8	196
15	71				0	0	145	21	94	193	453
16	92				0	0	0	0	16	0	16
17	153				0	0	143	7	27	70	247
18	174				0	8	36	0	117	83	244
19	267				0	0	155	52	42	67	316
20	208				85	0	24	0	0	0	109
21	291				0	0	0	0	0	0	0
22	323				0	0	0	0	0	13	13
23	314				0	0	0	0	0	0	0
24	310				13	0	92	0	4	23	132
Subtotal				37	550	251	2930	987	1857	2235	8847
Average eggs/positive ovitrampa				18.5	55	35.8571	162.778	89.7273	109.235	117.632	402.136

## Sheet: El Triunfo
El Triunfo
AE-Lure
# de OviIllanta
	February	March	April	Mayo	June	July	August	Sept	Oct	Total
1	0	0	0	17	22	296	0	0	0	335
2	0	0	20	0	45	65	45	12	10	197
3	0	0	0	0	161	33	14	68	42	318
4	0	7	0	14	59	338	41	68	44	571
5	0	0	33	30	63	490	212	136	85	1049
6	0	0	0	0	61	393	0	52	0	506
7	0	0	0	0	0	0	18	0	0	18
8	0	0	0	0	34	0	0	52	0	86
9	21	57	0	0	0	0	0	0	0	78
10	0	0	0	0	0	21	0	0	0	21
11	0	0	0	0	6	0	0	0	0	6
12	0	0	0	11	0	121	371	4	161	668
Subtotal	21	64	53	72	451	1757	701	392	342	3853
Average eggs/positive ovillanta	21	32	26.5	14.4	75.1667	251	116.833	56	68.4	321.083
Malaria=Agua
# de OviIllanta
	February	March	April	Mayo	June	July	August	Sept	Oct	Total
1	55	54	0	4	60	151	0	40	249	613
2	46	0	68	75	64	110	203	68	62	696
3	0	0	0	13	0	26	0	0	12	51
4	0	55	17	42	129	446	54	137	301	1181
5	0	0	0	0	0	0	16	0	67	83
6	0	0	0	537	600	181	106	168	226	1818
7	0	0	0	0	0	0	0	0	0	0
8	0	0	0	0	0	0	0	0	0	0
9	0	0	0	0	0	15	0	0	7	22
10	0	0	0	0	0	0	0	0	0	0
11	0	0	0	0	0	0	0	0	0	0
12	0	0	0	0	0	7	0	0	87	94
Subtotal	101	109	85	671	853	936	379	413	1011	4558
Average eggs/positive ovillanta	50.5	54.5	42.5	167.75	213.25	187.2	94.75	103.25	126.375	569.75
# de Ovitrampa
	February	March	April	Mayo	June	July	August	Sept	Oct	Total
1			0	0	0	56	15	131	204	406
2			18	9	14	20	0	0	7	68
3			0	118	45	1087	245	330	668	2493
4			10	112	80	430	116	292	268	1308
5			26	35	78	449	10	71	151	820
6			12	145	91	390	0	94	445	1177
7			0	0	0	21	47	11	0	79
8			0	0	0	0	0	0	0	0
9			0	0	0	14	125	13	0	152
10			0	0	0	94	0	0	0	94
11			0	0	0	42	0	0	0	42
12			0	130	13	260	278	15	292	988
13				66	183	1084	178	289	404	2204
14				61	58	220	68	192	156	755
15				238	81	300	218	148	277	1262
16				0	0	74	116	15	87	292
17				0	0	0	0	0	0	0
18				15	0	26	0	0	0	41
19				0	0	0	0	21	52	73
20				0	0	0	0	0	0	0
21				0	0	0	0	0	0	0
22				0	0	0	0	0	0	0
23				0	13	12	0	202	178	405
24				0	0	0	0	48	0	48
Subtotal			66	929	656	4579	1416	1872	3189	12707
Average eggs/positive ovitrampa			16.5	92.9	65.6	269.353	128.727	124.8	245.308	668.789

## Sheet: La Pista
La Pista
AE-Lure
# de OviIllanta	February	March	April	Mayo	June	July	August	Sept	Oct	Total
1	0	0	0	0	0	0	0	13	0	13
2	0	0	10	3	0	22	0	0	101	136
3	0	0	0	0	0	452	33	289	89	863
4	0	0	0	0	0	0	0	0	21	21
5	0	0	0	0	7	0	0	35	13	55
6	4	0	0	0	0	0	0	0	0	4
7	0	0	0	0	0	0	7	6	0	13
8	0	0	0	0	0	0	0	4	0	4
9	0	61	0	24	21	46	14	75	62	303
10	0	0	0	20	0	0	0	0	15	35
11	0	0	0	0	0	0	0	0	0	0
12	0	0	24	55	94	45	0	6	3	227
Subtotal	4	61	34	102	122	565	54	428	304	1674
Average eggs/positive ovillanta			17	25.5	40.6667	141.25	18	61.1429	43.4286	152.182
Malaria=Agua
# de OviIllanta
	February	March	April	Mayo	June	July	August	Sept	Oct	Total
1	0	0	0	0	0	184	0	22	0	206
2	0	0	84	9	0	0	0	82	76	251
3	0	0	35	0	0	39	35	0	0	109
4	0	0	0	0	0	0	0	0	50	50
5	0	0	0	0	20	0	0	56	27	103
6	0	0	0	8	0	0	0	0	0	8
7	0	0	0	0	0	0	0	0	0	0
8	0	0	0	0	0	0	0	0	0	0
9	0	0	17	31	0	24	67	28	61	228
10	0	0	0	0	0	0	0	0	43	43
11	0	0	0	0	0	0	0	0	0	0
12	0	0	83	0	0	0	0	0	0	83
Subtotal	0	0	219	48	20	247	102	188	257	1081
Average eggs/positive ovillanta			54.75	16	20	82.3333	51	47	51.4	120.111
# de Ovitrampa
	February	March	April	Mayo	June	July	August	Sept	Oct	Total
1			0	0	10	43	0	0	0	53
2			5	0	0	0	16	38	10	69
3			0	0	0	0	0	28	12	40
4			0	0	0	0	0	74	45	119
5			0	0	0	0	0	0	0	0
6			0	0	0	0	0	0	0	0
7			0	0	0	0	0	0	0	0
8			0	0	0	0	0	17	22	39
9			0	40	16	33	11	0	0	100
10			0	0	62	10	40	46	13	171
11			0	0	0	0	0	13	186	199
12			0	0	0	0	0	0	0	0
13				14	0	23	0	31	0	68
14				4	0	0	0	59	0	63
15				0	0	0	25	3	0	28
16				0	0	0	0	33	0	33
17				0	0	146	39	0	0	185
18				17	15	170	217	0	20	439
19				56	0	0	0	88	83	227
20				0	0	0	0	0	0	0
21				0	0	0	0	1	29	30
22				0	0	0	0	0	0	0
23				0	0	7	0	0	0	7
24				0	0	99	17	89	3	208
Subtotal			5	131	103	531	365	520	423	2078
Average eggs/positive ovillanta			5	32.75	25.75	66.375	52.1429	40	42.3	115.444

[truncated: 2 more sheets: Hojita Verde, Survey variables]
