# Supplementary material for: Preliminary results on the control of Aedes spp. in a remote Guatemalan community vulnerable to dengue, chikungunya and Zika virus: community participation and use of low-cost ecological ovillantas for mosquito control
Source: F1000Res. 2017 Feb 22;5:598. Originally published 2016 Apr 7. [Version 3] doi: 10.12688/f1000research.8461.3 (PMC5225411; doi:10.12688/f1000research.8461.3)
Supplement: Supplementary file 5 [file f1000research-5-11650-s0004.tgz › aa986531-854a-4c6e-85b5-ff22e2a1358d.xlsx]

## Sheet: Base
Mpio	Barrio	Sector	Habs	Fech	Sem	CasasR	CasasL	CasasP	CasasPP	TambosE	TambosA	TambosL	TambosPP	TambosNP	LlantasE	LlantasA	LlantasL	LlantasPP	LlantasNP	Pilas o tanquesE	Pilas o tanquesA	Pilas o tanquesL	Pilas o tanquesPP	Pilas o tanquesNP	PiletasE	PiletasA	PiletasL	PiletasPP	PiletasNP	TinajasE	TinajasA	TinajasL	TinajasPP	TinajasNP	TinacosE	TinacosA	TinacosL	TinacosPP	TinacosNP	Botes y cubetasE	Botes y cubetasA	Botes y cubetasL	Botes y cubetasPP	Botes y cubetasNP	PozosE	PozosA	PozosL	PozosPP	PozosNP
SAYAXCHE	Esperanza	133	4	2015-04-21	16	1	0	0	0											1	1														1	1				4					1	1
SAYAXCHE	Esperanza	47	4	2015-04-21	16	2	0	0	0											1	1																			7	7				1	1
SAYAXCHE	Esperanza	29	2	2015-04-21	16	3	0	0	0	6					1					3	3
SAYAXCHE	Esperanza	64	2	2015-04-21	16	4	0	0	0											6	6														1	1									1	1
SAYAXCHE	Esperanza	70	6	2015-04-21	16	5	0	0	0											3	3														1	1									1	1
SAYAXCHE	Esperanza	83	3	2015-04-21	16	6	0	0	0											1	1																			2	1
SAYAXCHE	Esperanza	89	10	2015-04-21	16	7	0	0	0						1					2	2																			4
SAYAXCHE	Esperanza	174	4	2015-04-21	16	8	1	0	0											4	4														2	2				7	6	1
SAYAXCHE	Esperanza	97	15	2015-04-21	16	9	0	0	0											1	1																			4	1
SAYAXCHE	Esperanza	113	3	2015-04-21	16	10	1	1	1											1	1																			3	3	1	1	10
SAYAXCHE	Esperanza	140	2	2015-04-21	16	11	0	0	0											2	2
SAYAXCHE	Esperanza	131	1	2015-04-21	16	12	0	0	0											3	1																			2	2
SAYAXCHE	Esperanza	195	6	2015-04-21	16	13	0	0	0						1					2	2
SAYAXCHE	Esperanza	186	3	2015-04-21	16	14	1	0	0											4	4	1																		1	1
SAYAXCHE	Esperanza	211	3	2015-04-21	16	15	0	0	0											2	2
SAYAXCHE	Esperanza	292	9	2015-04-21	16	16	0	0	0						1					1	1																			4	1
SAYAXCHE	Esperanza	239	5	2015-04-21	16	17	1	0	0											2	2	2																		7	3
SAYAXCHE	Esperanza	261	5	2015-04-21	16	18	1	1	1											2	2	1	1	30																3	3
SAYAXCHE	Esperanza	325	8	2015-04-21	16	19	0	0	0											4	4																			2	2
SAYAXCHE	Esperanza	368	5	2015-04-21	16	20	0	0	0											2	2														1	1				3	2
SAYAXCHE	Esperanza	385	7	2015-04-21	16	21	1	0	0											1	1														1	1				6
SAYAXCHE	Esperanza	379	6	2015-04-21	16	22	0	0	0	3										5	5
SAYAXCHE	Esperanza	256	8	2015-04-21	16	23	0	0	0											1	1																			6	6
SAYAXCHE	Esperanza	266	5	2015-04-21	16	24	0	0	0											2	2
SAYAXCHE	Porvenir	8	8	2015-04-22	16	25	1	0	0						2	1				2	2	1																		3	2
SAYAXCHE	Porvenir	416	5	2015-04-22	16	26	1	0	0											2	2																			8	7	1
SAYAXCHE	Porvenir	25	3	2015-04-22	16	27	0	0	0											4	4																			2
SAYAXCHE	Porvenir	0	11	2015-04-22	16	28	0	0	0											2	2																			1	1
SAYAXCHE	Porvenir	51	6	2015-04-22	16	29	0	0	0											1	1																			2	2
SAYAXCHE	Porvenir	37	5	2015-04-22	16	30	0	0	0											1	1																			3	2
SAYAXCHE	Porvenir	104	2	2015-04-22	16	31	1	0	1											2	2	1
SAYAXCHE	Porvenir	76	6	2015-04-22	16	32	0	0	0											1	1																			4	3
SAYAXCHE	Porvenir	119	7	2015-04-22	16	33	0	0	0											1	1																			9	7
SAYAXCHE	Porvenir	93	2	2015-04-22	16	34	2	0	0											2	2																			10	10	1			1	1
SAYAXCHE	Porvenir	426	2	2015-04-22	16	35	1	0	0											1	1																			2	2	1
SAYAXCHE	Porvenir	395	6	2015-04-22	16	36	1	0	0											2	2	1													1	1
SAYAXCHE	Porvenir	335	1	2015-04-22	16	37	0	0	0											1	1														1	1				3	2				1	1
SAYAXCHE	Porvenir	156	6	2015-04-22	16	38	0	0	0											1	1																			1
SAYAXCHE	Porvenir	177	7	2015-04-22	16	39	0	0	0						1					1	1																			3	2
SAYAXCHE	Porvenir	169	4	2015-04-22	16	40	0	0	0											1	1									1	1									7	7
SAYAXCHE	Porvenir	326	2	2015-04-22	16	41	0	0	0											1	1																			1	1
SAYAXCHE	Porvenir	304	6	2015-04-22	16	42	0	0	0											3	2
SAYAXCHE	Porvenir	220	5	2015-04-22	16	43	0	0	0											1	1																			6	6
SAYAXCHE	Porvenir	240	5	2015-04-22	16	44	0	0	0											2	1
SAYAXCHE	Porvenir	242	8	2015-04-22	16	45	0	0	0											1	1																			4	4
SAYAXCHE	Porvenir	266	2	2015-04-22	16	46	1	1	1											1	1	1	1	100																3	1
SAYAXCHE	Porvenir	264	7	2015-04-22	16	47	0	0	0											1	1																			3	2
SAYAXCHE	Porvenir	286	0	2015-04-22	16	48	0	0	0																															20
SAYAXCHE	Centro	352	7	2015-04-08	14	49	1	1	1											2	2	1	1	40																5	2
SAYAXCHE	Centro	372	7	2015-04-08	14	50	2	1	1	1	1									1	1
SAYAXCHE	Centro	774	5	2015-04-08	14	51	0	0	0	1					1	1				1	1																			7	3
SAYAXCHE	Centro	734	5	2015-04-08	14	52	0	0	0											1	1																			7	4
SAYAXCHE	Centro	288	7	2015-04-08	14	53	2	1	1	1	1	1	1	45	2	1				1	1
SAYAXCHE	Centro		31	2015-04-08	14	54	4	3	3	3	2	1	1	45	3	2				6	6	1	1	40																19	9
SAYAXCHE	Centro		49	2015-04-08	14	55	3	1	1	25	14	3								14	14	2													4	1				2	14				2	2
SAYAXCHE	Centro		35	2015-04-08	14	56	3	1	1	20	16	4			9	5	1			17	17	4	1	100	2	1				9	8				21	8				38	30
SAYAXCHE	Centro	300	0	2015-03-31	13	57	2	0	0	7	6	4			6	4	1			2	2														15	2
SAYAXCHE	Centro	61	4	2015-03-31	13	58	1	0	0	2	2									1	1	1								1										4	4
SAYAXCHE	Centro	85	7	2015-03-31	13	59	0	0	0											4	4									2	2				2	2				8	8
SAYAXCHE	Centro	243	5	2015-03-31	13	60	2	0	0	1					1	1				1	1	1								1	1				1	1				1	1	1
SAYAXCHE	Centro	253	4	2015-03-31	13	61	1	0	0	4	3									2	2	1													1	1				3	2
SAYAXCHE	Centro	385	5	2015-03-31	13	62	0	0	0	2	2									1	1									1	1									5	3
SAYAXCHE	Centro	0	2	2015-03-31	13	63	2	1	1											3	3	1	1	100	1	1	1													3	3
SAYAXCHE	Centro	437	6	2015-03-31	13	64	0	0	0	1	1				2					1	1									3	3				1	1				6	4
SAYAXCHE	Centro	282	2	2015-03-31	13	65	0	0	0	3	3									2	2									1	1				1	1				7	5
SAYAXCHE	Centro	402	8	2015-04-08	14	66	0	0	0	1	1									1	1																			8	7
SAYAXCHE	Centro	55	6	2015-04-08	14	67	0	0	0											1	1																			4	1
SAYAXCHE	Centro	227	7	2015-04-08	14	68	0	0	0	6	6									1	1																			3	1
SAYAXCHE	Centro	311	5	2015-04-08	14	69	1	0	0											2	2	1													1	1				3	3				1	1
SAYAXCHE	Centro	129	6	2015-04-08	14	70	1	0	0	1	1	1								1	1																			6	1
SAYAXCHE	Centro	160	7	2015-04-08	14	71	2	0	0	3	1	1								3	3	1													3
SAYAXCHE	Centro	200	2	2015-04-08	14	72	0	0	0											2	2																			1	1
SAYAXCHE	Centro	187	3	2015-04-08	14	73	0	0	0	1										1	1
SAYAXCHE	Centro	237	5	2015-04-08	14	74	1	1	1	10	3									1	1																								1	1
SAYAXCHE	Centro	163	0	2015-04-08	14	75	2	0	0	3	2	1								1	1
SAYAXCHE	San Miguel	310	4	2015-04-17	15	76	0	0	0											1	1									1	1									4	4
SAYAXCHE	San Miguel	314	6	2015-04-17	15	77	0	0	0											1	1									3	3									2	2
SAYAXCHE	San Miguel	323	9	2015-04-17	15	78	0	0	0	3	3									2	2									4	4									7	7
SAYAXCHE	San Miguel	345	4	2015-04-17	15	79	1	0	0						1	1	1			2	2														1	1				8	6
SAYAXCHE	San Miguel	18	6	2015-04-17	15	80	0	0	0	3	1									1	1									7	4				1	1				3	1
SAYAXCHE	San Miguel	2	4	2015-04-17	15	81	0	0	0	4	3				1					1	1									2	2									4	3
SAYAXCHE	San Miguel	9	4	2015-04-17	15	82	2	1	1	2	2	1			1					1	1	1	1	15						1	1									7	4
SAYAXCHE	San Miguel	29	7	2015-04-17	15	83	1	1	1	1	1									2	2	1	1	40						1	1									5	4
SAYAXCHE	San Miguel	71	5	2015-04-17	15	84	0	0	0	2	2									1	1									4	4									3	3
SAYAXCHE	San Miguel	92	6	2015-04-17	15	85	3	0	0	6	4				2	1	1			1	1	1								3	3				1	1	1			4	4
SAYAXCHE	San Miguel	108	4	2015-04-17	15	86	0	0	0	3	3				1					2	2									2	2									3	2
SAYAXCHE	San Miguel	54	5	2015-04-17	15	87	1	0	0	1	1									2	2	1													2	2				5	1
SAYAXCHE	San Miguel	133	6	2015-04-17	15	88	0	0	0	7	5									1	1									3	3									6	6
SAYAXCHE	San Miguel	174	4	2015-04-17	15	89	1	1	1	3	1									1	1	1	1	20						2	2									8	6
SAYAXCHE	San Miguel	187	5	2015-04-17	15	90	2	0	0	1	1				3	1	1			1	1									1	1									3	2	1
SAYAXCHE	San Miguel	208	4	2015-04-17	15	91	2	1	1	10	10	1	1	15						1	1	1								7	6									15	13
SAYAXCHE	San Miguel	158	5	2015-04-17	15	92	0	0	0											1	1														1	1				3	3
SAYAXCHE	San Miguel	151	6	2015-04-17	15	93	2	1	1	4	4	1	1	25						1	1														1	1				6	6	1
SAYAXCHE	San Miguel	236	6	2015-04-17	15	94	0	0	0											1	1									4	4				1	1				7	5
SAYAXCHE	San Miguel	220	5	2015-04-17	15	95	0	0	0						3	1				1	1														1	1				4	1
SAYAXCHE	San Miguel	258	7	2015-04-17	15	96	0	0	0	3	1									2	2									3	3									10	8
SAYAXCHE	San Miguel	267	5	2015-04-17	15	97	1	0	0											1	1	1																		4	4
SAYAXCHE	San Miguel	291	7	2015-04-17	15	98	1	0	0	4	4									1	1	1								4	3									5	5				1	1
SAYAXCHE	San Miguel	303	3	2015-04-17	15	99	2	1	1						5	4	1	1	30	2	2	1								1	1									7	3				1	1
SAYAXCHE	Hojita Verde		5	2015-04-24	16	100	1	0	0	1	1	1								1	1									1	1									2	2
SAYAXCHE	Hojita Verde		6	2015-04-24	16	101	0	0	0											1	1									5	5									3	3				1	1
SAYAXCHE	Hojita Verde		3	2015-04-24	16	102	0	0	1	1	1									1	1									2	2									5	5
SAYAXCHE	Hojita Verde		10	2015-04-24	16	103	1	0	0	4	4	1								2	2									4	4									3	3
SAYAXCHE	Hojita Verde		4	2015-04-24	16	104	0	0	0	2	2									1	1									1	1									7	7
SAYAXCHE	Hojita Verde		8	2015-04-24	16	105	1	0	0	3	3	1								1	1									4	4									10	10
SAYAXCHE	Hojita Verde		3	2015-04-24	16	106	0	0	0	1	1									1	1									5	5									8	8
SAYAXCHE	Hojita Verde		7	2015-04-24	16	107	0	0	0	2	2									2	2									3	3									4	4
SAYAXCHE	Hojita Verde		6	2015-04-24	16	108	0	0	0	1	1									1	1									3	2									5	5
SAYAXCHE	Hojita Verde		8	2015-04-24	16	109	0	0	0	1	1									1	1									4	2									8	8
SAYAXCHE	Hojita Verde		7	2015-04-24	16	110	0	0	0	3	3									1	1																			7	6
SAYAXCHE	Hojita Verde		5	2015-04-24	16	111	0	0	0	2	2									1	1				3	3														5	5
SAYAXCHE	Hojita Verde		3	2015-04-24	16	112	0	0	0	1	1									1	1				1	1														4	4
SAYAXCHE	Hojita Verde		6	2015-04-24	16	113	0	0	0	2	2									1	1				4	4														6	6
SAYAXCHE	Hojita Verde		10	2015-04-24	16	114	0	0	0	1	1									1	1				2	2														4	4
SAYAXCHE	Hojita Verde		5	2015-04-24	16	115	0	0	0	1	1									1	1				4	3														8	4
SAYAXCHE	Hojita Verde		4	2015-04-24	16	116	1	0	0	3	3	1								1	1				1	1														7	4
SAYAXCHE	Hojita Verde		6	2015-04-24	16	117	0	0	0	1	1									1	1				3	3														3	3
SAYAXCHE	Hojita Verde		4	2015-04-24	16	118	0	0	0											1	1				2	2														6	6
SAYAXCHE	Hojita Verde		7	2015-04-24	16	119	0	0	0	3	3									1	1				4	4				1	1									5	5
SAYAXCHE	Hojita Verde		7	2015-04-24	16	120	0	0	0	1	1									1	1									3	3									7	7				1	1
SAYAXCHE	Hojita Verde		4	2015-04-24	16	121	0	0	0																					2	2									6	6
SAYAXCHE	Hojita Verde		6	2015-04-24	16	122	0	0	0																					4	4									15	15
SAYAXCHE	Hojita Verde		9	2015-04-24	16	123	0	0	0																					3	2									4	4
SAYAXCHE	La Pista		8	2015-04-14	15	124	0	0	0	1	1				3					2	2									3	3									4	4
SAYAXCHE	La Pista		9	2015-04-14	15	125	1	0	0	1	1									1	1	1								4	4									6	5
SAYAXCHE	La Pista		4	2015-04-14	15	126	0	0	0	1	1									1	1																			2	2
SAYAXCHE	La Pista		6	2015-04-14	15	127	1	0	0	2	2	1								1	1									5	5									3	3
SAYAXCHE	La Pista		3	2015-04-14	15	128	0	0	0	1	1									1	1									3	3									6	6
SAYAXCHE	La Pista		5	2015-04-14	15	129	0	0	0	1	1									1	1									1	1									4	4
SAYAXCHE	La Pista		7	2015-04-14	15	130	1	0	0	3	3	1								1	1																			4	1
SAYAXCHE	La Pista		5	2015-04-14	15	131	0	0	0											1	1									2	2									3	3
SAYAXCHE	La Pista		4	2015-04-14	15	132	0	0	0	1	1									1	1									3	3									2	2
SAYAXCHE	La Pista		6	2015-04-14	15	133	0	0	0	1	1									1	1									1	1									3	1
SAYAXCHE	La Pista		10	2015-04-14	15	134	0	0	0	1	1									2	2									3	3									3	3
SAYAXCHE	La Pista		5	2015-04-14	15	135	0	0	0											1	1																			5	3
SAYAXCHE	La Pista		9	2015-04-14	15	136	1	0	0	1	1	1								1	1									5	5									4	2
SAYAXCHE	La Pista		8	2015-04-14	15	137	0	0	0											1	1									4	4									6	4
SAYAXCHE	La Pista		5	2015-04-14	15	138	0	0	0	2	2																			4	4									8	6				1	1
SAYAXCHE	La Pista		12	2015-04-14	15	139	0	0	0	3	3									1	1									3	2									4	4
SAYAXCHE	La Pista		6	2015-04-14	15	140	0	0	0	2	2									2	2									4	3									7	5
SAYAXCHE	La Pista		4	2015-04-14	15	141	0	0	0											1	1									4	4									3	3
SAYAXCHE	La Pista		13	2015-04-14	15	142	0	0	0	1	1									1	1									3	3									4	4
SAYAXCHE	La Pista		11	2015-04-14	15	143	0	0	0						1					1	1									5	5									5	3
SAYAXCHE	La Pista		5	2015-04-14	15	144	0	0	0	1	1									1	1									4	4									3	3
SAYAXCHE	La Pista		7	2015-04-14	15	145	0	0	0	2	2									1	1									3	3									5	5
SAYAXCHE	La Pista		6	2015-04-14	15	146	0	0	0	1	1									1	1									1	1									7	7
[truncated: 50 more columns]

## Sheet: Survey variables
Mpio	Municipio
Barrio	Barrio
Sector	Sector
Habs	Personas por casa visitada
Fech	fecha de encuesta
Sem	semana epidemiologica 2015
CasasR	Casa revisada
CasasP	Casa positiva a larva o pupa de Aedes
CasasPP	Casa positiva a PUPA
TanquesE	Tanques examinado
TanquesA	Tanques con agua
TanquesP	Tanques positivos a larva
TanquesPP	Tanques positivos a pupa
TanquesNP	Número de pupas en tanques revisados
LlantasE	Llantas examinadas
LlantasA	Llantas con agua
LlantasP	Llantas positivos a larva
LlantasPP	Llantas positivos a pupa
LlantasNP	Número de pupas en llantas revisados
PilasE	Pilas examinadas
PilasA	Pilas con agua
PilasP	Pilas positivos a larva
PilasPP	Pilas positivos a pupa
PilasNP	Número de pupas en Pilas revisados
PiletasE	Piletas examinadas
PiletasA	Piletas con agua
PiletasP	Piletas positivos a larva
PiletasPP	Piletas positivos a pupa
PiletasNP	Número de pupas en Piletas revisados
TinajasE	Tinajas examinadas
TinajasA	Tinajas con agua
TinajasP	Tinajas positivos a larva
TinajasPP	Tinajas positivos a pupa
TinajasNP	Número de pupas en Tinajas revisados
TinacosE	Tinacos examinadas
TinacosA	Tinacos con agua
TinacosP	Tinacos positivos a larva
TinacosPP	Tinacos positivos a pupa
TinacosNP	Número de pupas en Tinacos revisados
BotesE	Botes examinadas
BotesA	Botes con agua
BotesP	Botes positivos a larva
BotesPP	Botes positivos a pupa
BotesNP	Número de pupas en Botes revisados
PozosE	Pozos examinadas
PozosA	Pozos con agua
PozosP	Pozos positivos a larva
PozosPP	Pozos positivos a pupa
PozosNP	Número de pupas en Pozos revisados
AljibesE	Aljibes examinadas
AljibesA	Aljibes con agua
AljibesP	Aljibes positivos a larva
AljibesPP	Aljibes positivos a pupa
AljibesNP	Número de pupas en Aljibes revisados
MacetasE	Macetas examinadas
MacetasA	Macetas con agua
MacetasP	Macetas positivos a larva
MacetasPP	Macetas positivos a pupa
MacetasNP	Número de pupas en Macetas revisados
FlorerosE	Floreros examinadas
FlorerosA	Floreros con agua
FlorerosP	Floreros positivos a larva
FlorerosPP	Floreros positivos a pupa
FlorerosNP	Número de pupas en Floreros revisados
TinasE	Tinas examinadas
TinasA	Tinas con agua
TinasP	Tinas positivos a larva
TinasPP	Tinas positivos a pupa
TinasNP	Número de pupas en Tinas revisados
SanitariosE	Sanitarios examinadas
SanitariosA	Sanitarios con agua
SanitariosP	Sanitarios positivos a larva
SanitariosPP	Sanitarios positivos a pupa
SanitariosNP	Número de pupas en Sanitarios revisados
BebederosE	Bebederos examinadas
BebederosA	Sanitarios con agua
BebederosP	Sanitarios positivos a larva
BebederosPP	Sanitarios positivos a pupa
BebederosNP	Número de pupas en Sanitarios revisados
DiversosChE
DiversosChA
DiversosChP
DiversosChPP
DiversosChNP
DiversosGrE
DiversosGrA
DiversosGrP
DiversosGrPP
DiversosGrNP
AiresLavE
AiresLavA
AiresLavP
AiresLavPP
AiresLavNP
TotRE
TotRA
TotRP
TotRPP
TotRNP
Tratables
Controlables
Eliminables
ICP
IRP
IB
IPP
ICPP
